# Supplementary material for: Ecological Factors and Host Community Characteristics as Potential Drivers of Bat RNA Virus Spillover
Source: Biology (Basel). 2026 Apr 12;15(8):609. doi: 10.3390/biology15080609 (PMC13113567; doi:10.3390/biology15080609)
Supplement: Supplementary file 1 [file biology-15-00609-s001.zip]

Archive with 5 entries (4 files):
- biology-4194965-supplementary/
- biology-4194965-supplementary/Table S1.xlsx
- biology-4194965-supplementary/Table S2.xlsx
- biology-4194965-supplementary/Table S3.xlsx
- biology-4194965-supplementary/Table S4.xlsx
