# Supplementary material for: Ecological Factors and Host Community Characteristics as Potential Drivers of Bat RNA Virus Spillover
Source: Biology (Basel). 2026 Apr 12;15(8):609. doi: 10.3390/biology15080609 (PMC13113567; doi:10.3390/biology15080609)
Supplement: Supplementary file 1 [file biology-15-00609-s001.zip › biology-4194965-supplementary/Table S1.xlsx]

## Sheet: Sheet1
Table S1 Bat virome samples pooled by cave
site	Miniopterus fuliginosus	Rhinolophus macrotis	Rhinolophus sinicus	Rhinolophus pearsonii	Rhinolophus affinis	Rhinolophus siamensis	Rhinolophus pusillus	Rhinolophus thomasi	Hipposideros armiger	Hipposideros larvatus	Hipposideros gentilis	Hipposideros pratti	Aselliscus stoliczkanus	Taphozous melanopogon	Myotis chinensis	Myotis pilosus	Myotis laniger
CW	0	0	0	0	0	0	0	0	0	16	0	0	0	0	0	0	0
FK	0	0	7	0	1	0	0	0	0	14	0	0	0	0	0	0	0
FS	0	0	1	10	0	0	0	0	0	0	0	0	0	0	0	0	0
GY	0	0	30	0	0	0	0	0	0	0	0	0	0	0	0	0	0
HQ	26	0	0	0	0	0	0	0	0	0	0	0	0	0	0	0	0
HS	0	0	0	0	0	0	0	0	0	0	0	20	0	0	0	0	0
HZ	0	0	0	0	0	0	0	0	24	0	0	0	0	0	0	0	0
JK	0	0	1	0	0	0	2	0	27	0	0	0	0	0	0	0	0
JN	0	0	30	0	0	0	0	0	0	0	0	0	0	0	0	0	0
LP	2	0	1	0	4	20	0	0	0	0	0	0	10	0	0	0	0
PE	6	0	0	0	0	0	0	0	0	0	0	0	10	0	10	0	0
PM	0	0	0	0	19	0	0	0	0	0	0	0	0	0	0	0	0
PS	0	0	0	0	0	0	0	30	0	0	0	0	0	0	0	0	0
SM	5	0	3	0	0	0	0	0	5	0	0	0	0	12	0	0	5
TG	0	0	0	0	0	0	0	4	2	0	0	18	0	0	0	16	0
TQ	0	5	11	10	0	0	0	0	0	0	0	0	0	0	0	0	0
WW	0	0	3	0	0	0	2	0	16	0	0	0	0	0	0	0	0
WY	0	0	30	0	0	0	0	0	0	0	0	0	0	0	0	0	0
XX	0	0	0	0	0	0	5	0	0	0	0	0	0	0	0	0	0
YT	0	0	0	0	0	0	0	0	14	16	0	0	0	0	0	0	0
ZA	0	0	0	5	0	0	3	0	0	11	5	0	0	0	0	0	0
