# Supplementary material for: Ecological Factors and Host Community Characteristics as Potential Drivers of Bat RNA Virus Spillover
Source: Biology (Basel). 2026 Apr 12;15(8):609. doi: 10.3390/biology15080609 (PMC13113567; doi:10.3390/biology15080609)
Supplement: Supplementary file 1 [file biology-15-00609-s001.zip › biology-4194965-supplementary/Table S2.xlsx]

## Sheet: tableS2
Table S2. Taxonomic information and the relative abundance of viruses identified in sampling sites
ID		Phylum	Class	Order	Family	Genus	Species	CW	FK	FS	GY	HQ	HS	HZ	JK	JN	LP	PE	PM	PS	SM	TG	TQ	WW	WY	XX	YT	ZA
CW_101509_flag=1_multi=26.0000_len=4438	Viruses	Kitrinoviricota	Magsaviricetes	Nodamuvirales	Nodaviridae	Unclassified	Xinjiang sediment hepe-like virus 1	22.0656	0	0	0	0	0	0	0	0	0	0	0	0	0	0	0	0	0	0	0	0
CW_107692_flag=1_multi=4572.5066_len=2048	Viruses	Kitrinoviricota	Magsaviricetes	Nodamuvirales	Nodaviridae	Unclassified	Nodaviridae sp.	2187.91	0	0	0	0	0	0	0	0	0	0	0	0	0	0	0	0	0	0	0	0
CW_128156_flag=1_multi=4.0000_len=2756	Viruses	Pisuviricota	Pisoniviricetes	Picornavirales	Caliciviridae	Unclassified	PNG bee virus 1	2.60991	0	0	0	0	0	0	0	0	0	0	0	0	0	0	0	0	0	0	0	0
CW_153427_flag=1_multi=5.0000_len=1835	Viruses	Pisuviricota	Pisoniviricetes	Picornavirales	Caliciviridae	Unclassified	PNG bee virus 1	1.75576	0	0	0	0	0	0	0	0	0	0	0	0	0	0	0	0	0	0	0	0
CW_159862_flag=1_multi=6.0000_len=2232	Viruses	Kitrinoviricota	Alsuviricetes	Hepelivirales	Hepeviridae	Unclassified	Wufeng rodent hepe-like virus 1	2.34892	0	0	0	0	0	0	0	0	0	0	0	0	0	0	0	0	0	0	0	0
CW_170403_flag=1_multi=10.0000_len=1364	Viruses	Negarnaviricota	Ellioviricetes	Bunyavirales	Peribunyaviridae	Orthobunyavirus	Bunyavirus sp.	3.79624	0	0	0	0	0	0	0	0	0	0	0	0	0	0	0	0	0	0	0	0
CW_18196_flag=1_multi=5.0000_len=1361	Viruses	Kitrinoviricota	Magsaviricetes	Nodamuvirales	Nodaviridae	Unclassified	Wenzhou bat nodavirus 3	1.2575	0	0	0	0	0	0	0	0	0	0	0	0	0	0	0	0	0	0	0	0
CW_42877_flag=1_multi=11.0000_len=2224	Viruses	Negarnaviricota	Ellioviricetes	Bunyavirales	Peribunyaviridae	Orthobunyavirus	Bunyavirus sp.	5.76553	0	0	0	0	0	0	0	0	0	0	0	0	0	0	0	0	0	0	0	0
CW_43529_flag=1_multi=7282.0000_len=3301	Viruses	Kitrinoviricota	Magsaviricetes	Nodamuvirales	Nodaviridae	Unclassified	Wufeng shrew nodavirus 9	4471.71	0	0	0	0	0	0	0	0	0	0	0	0	0	0	0	0	0	0	0	0
CW_59037_flag=0_multi=10.7828_len=3682	Viruses	Negarnaviricota	Ellioviricetes	Bunyavirales	Peribunyaviridae	Orthobunyavirus	Bunyavirus sp.	10.843	0	0	0	0	0	0	0	0	0	0	0	0	0	0	0	0	0	0	0	0
CW_96272_flag=0_multi=7.0000_len=1065	Viruses	Negarnaviricota	Ellioviricetes	Bunyavirales	Peribunyaviridae	Orthobunyavirus	Bunyavirus sp.	1.89812	0	0	0	0	0	0	0	0	0	0	0	0	0	0	0	0	0	0	0	0
FK_12472_flag=1_multi=282.8032_len=10173	Viruses	Kitrinoviricota	Magsaviricetes	Nodamuvirales	Nodaviridae	Unclassified	Nodaviridae sp	0	571.296	0	0	0	0	0	0	0	0	0	0	0	0	0	0	0	0	0	0	0
FK_12553_flag=1_multi=9.0000_len=3336	Viruses	Pisuviricota	Pisoniviricetes	Nidovirales	Coronaviridae	Betacoronavirus	Severe_acute_respiratory_syndrome-related_coronavirus	0	5.27927	0	0	0	0	0	0	0	1.16281	0	0	0	0	0	0	0	0	0	0	0
FK_13397_flag=1_multi=7.0000_len=1357	Viruses	Pisuviricota	Pisoniviricetes	Picornavirales	Picornaviridae	Shanbavirus	Shanbavirus_A	0	1.94889	0	0	0	0	0	0	0	0	0	0	0	0	0	0	0	0	0	0	0
FK_137_flag=1_multi=7.0000_len=1084	Viruses	Kitrinoviricota	Magsaviricetes	Nodamuvirales	Nodaviridae	Unclassified	Nodaviridae sp	0	1.30748	0	0	0	0	0	0	0	0	0	0	0	0	0	0	0	0	0	0	0
FK_14339_flag=1_multi=43.0000_len=1805	Viruses	Kitrinoviricota	Magsaviricetes	Nodamuvirales	Nodaviridae	Unclassified	Naganuma virus	0	14.7277	0	2.1654	0	0	0	0	0	0	0	0	0	0	0	0	0	0	0	0	0
FK_182_flag=3_multi=12.0000_len=704	Viruses	Kitrinoviricota	Magsaviricetes	Nodamuvirales	Nodaviridae	Unclassified	Nodaviridae sp	0	1.18414	0	0	0	0	0	0	0	0	0	0	0	0	0	0	0	0	0	0	0
FK_2513_flag=1_multi=7.0000_len=3787	Viruses	Pisuviricota	Pisoniviricetes	Picornavirales	Picornaviridae	Unclassified	Bat_picornavirus_3	0	4.95857	0	0	0	0	0	0	0	0	0	0	0	0	0	0	0	0	0	0	0
FK_2722_flag=0_multi=1.0000_len=726	Viruses	Kitrinoviricota	Magsaviricetes	Nodamuvirales	Nodaviridae	Unclassified	Nodaviridae sp	0	28.3946	0	0	0	0	0	0	0	0	0	0	0	0	0	0	0	0	0	0	0
FK_3490_flag=1_multi=8.0000_len=757	Viruses	Pisuviricota	Pisoniviricetes	Picornavirales	Picornaviridae	Unclassified	Picornaviridae sp	0	1.15947	0	0	0	0	0	0	0	0	0	0	0	0	0	0	0	0	0	0	0
FK_3704_flag=1_multi=17.0000_len=3089	Viruses	Kitrinoviricota	Magsaviricetes	Nodamuvirales	Nodaviridae	Alphanodavirus	Flock House virus	0	11.4713	0	0	0	0	0	0	0	0	0	0	0	0	0	0	0	0	0	0	0
FK_4347_flag=1_multi=6.0000_len=987	Viruses	Pisuviricota	Pisoniviricetes	Picornavirales	Picornaviridae	Unclassified	Insectivora picornavirus	0	1.1348	0	0	0	0	0	0	0	0	0	0	0	0	0	0	0	0	0	0	0
FK_4362_flag=1_multi=18.7608_len=768	Viruses	Pisuviricota	Pisoniviricetes	Picornavirales	Picornaviridae	Unclassified	Picornaviridae sp gcode 4	0	169.455	0	0	0	0	0	0	0	0	0	0	0	0	0	0	0	51.9402	0	8.14073	0
FK_4969_flag=0_multi=4.7546_len=2623	Viruses	Pisuviricota	Pisoniviricetes	Picornavirales	Picornaviridae	Unclassified	Picornaviridae sp	0	5.15592	0	0	0	0	0	0	0	0	0	0	0	0	0	0	0	0	0	0	0
FK_5340_flag=0_multi=127.6895_len=1838	Viruses	Kitrinoviricota	Magsaviricetes	Nodamuvirales	Nodaviridae	Unclassified	Army ant associated Nodavirus 2	0	137.409	0	0	0	0	0	0	0	0	0	0	0	0	0	0	0	0	0	0	0
FK_5502_flag=1_multi=4.0000_len=1332	Viruses	Kitrinoviricota	Magsaviricetes	Nodamuvirales	Nodaviridae	Unclassified	Bat faecal associated nodavirus 3	0	1.06079	0	0	0	0	0	0	0	0	0	0	0	0	0	0	0	0	0	0	0
FK_5702_flag=1_multi=48.0000_len=3176	Viruses	Kitrinoviricota	Magsaviricetes	Nodamuvirales	Nodaviridae	Unclassified	Nodaviridae sp	0	30.2941	0	0	0	0	0	0	0	0	0	0	0	0	0	0	0	0	0	0	0
FK_6709_flag=1_multi=9.0000_len=1758	Viruses	Pisuviricota	Pisoniviricetes	Picornavirales	Picornaviridae	Shanbavirus	Shanbavirus A	0	3.33038	0	0	0	0	0	0	0	0	0	0	0	0	0	0	0	0	0	0	0
FK_7290_flag=0_multi=123.9820_len=1418	Viruses	Kitrinoviricota	Magsaviricetes	Nodamuvirales	Nodaviridae	Unclassified	Nodaviridae sp	0	114.343	0	0	0	0	0	0	0	0	0	0	0	0	0	0	0	0	0	0	1.06478
FK_850_flag=1_multi=7.0000_len=1801	Viruses	Pisuviricota	Pisoniviricetes	Picornavirales	Picornaviridae	Unclassified	Picornaviridae sp	0	2.22025	0	0	0	0	0	0	0	0	0	0	0	0	0	0	0	0	0	0	0
FS_1142_flag=1_multi=4.0000_len=1210	Viruses	Kitrinoviricota	Alsuviricetes	Hepelivirales	Hepeviridae	Unclassified	Hepeviridae sp	0	0	10.1826	0	0	0	0	0	0	0	0	0	0	0	0	0	0	0	0	0	0
FS_1145_flag=1_multi=526.2144_len=3354	Viruses	Kitrinoviricota	Magsaviricetes	Nodamuvirales	Nodaviridae	Unclassified	Sichuan farmland noda-like virus	0	0	5756.98	907.339	0	0	0	0	0	133.077	0	0	0	0	0	0	0	0	1.35223	0	0
FS_1164_flag=1_multi=10.0000_len=716	Viruses	Pisuviricota	Pisoniviricetes	Picornavirales	Picornaviridae	Unclassified	Picornaviridae sp	0	0	7.33972	0	0	0	0	0	0	0	0	0	0	0	0	0	0	0	0	0	0
FS_1168_flag=1_multi=5.0000_len=1330	Viruses	Kitrinoviricota	Magsaviricetes	Nodamuvirales	Nodaviridae	Unclassified	Henan forest noda-like virus 2	0	0	6.25427	0	0	0	0	0	0	0	0	0	0	0	0	0	0	0	0	0	0
FS_1312_flag=1_multi=19.7859_len=4302	Viruses	Kitrinoviricota	Alsuviricetes	Hepelivirales	Hepeviridae	Unclassified	Hepeviridae sp	0	0	146.252	0	0	0	0	0	0	5.51256	0	0	0	0	0	0	0	0	0	0	0
FS_1325_flag=1_multi=6.0000_len=1314	Viruses	Kitrinoviricota	Alsuviricetes	Hepelivirales	Hepeviridae	Unclassified	Hepeviridae sp	0	0	11.7849	0	0	0	0	0	0	1.98108	0	0	0	0	0	0	0	0	0	0	0
FS_1366_flag=1_multi=4.0000_len=830	Viruses	Pisuviricota	Pisoniviricetes	Picornavirales	Picornaviridae	Unclassified	Soybean thrips picorna-lke virus 5	0	0	3.23051	0	0	0	0	0	0	0	0	0	0	0	0	0	0	0	0	0	0
FS_1679_flag=1_multi=3.0000_len=536	Viruses	Kitrinoviricota	Magsaviricetes	Nodamuvirales	Nodaviridae	Unclassified	Henan forest noda-like virus 2	0	0	1.96415	0	0	0	0	0	0	0	0	0	0	0	0	0	0	0	0	0	0
FS_1776_flag=1_multi=10.0000_len=1502	Viruses	Negarnaviricota	Monjiviricetes	Mononegavirales	Rhabdoviridae	Ohlsrhavirus	Culex-associated Luteo-like virus	0	0	16.2301	0	0	0	0	0	0	0	0	0	0	0	0	0	0	0	0	0	0
FS_236_flag=1_multi=4.0000_len=774	Viruses	Kitrinoviricota	Alsuviricetes	Hepelivirales	Hepeviridae	Unclassified	Hepeviridae sp	0	0	4.18674	0	0	0	0	0	0	0	0	0	0	0	0	0	0	0	0	0	0
FS_330_flag=1_multi=16.0000_len=2966	Viruses	Kitrinoviricota	Magsaviricetes	Nodamuvirales	Nodaviridae	Unclassified	Nodaviridae sp	0	0	50.5769	0	0	0	0	0	0	0	0	0	0	0	0	0	0	0	0	0	0
FS_547_flag=1_multi=212.0000_len=2030	Viruses	Duplornaviricota	Resentoviricetes	Reovirales	Spinareoviridae	Fijivirus	Mal de Rio Cuarto virus	0	0	294.416	0	0	0	0	0	0	0	0	0	0	0	0	0	0	0	0	0	0
FS_570_flag=1_multi=271.0000_len=1270	Viruses	Duplornaviricota	Resentoviricetes	Reovirales	Spinareoviridae	Fijivirus	Physostegia virginiana fijivirus	0	0	345.587	0	0	0	0	0	0	0	0	0	0	0	0	0	0	0	0	0	0
FS_669_flag=1_multi=4.0000_len=998	Viruses	Duplornaviricota	Resentoviricetes	Reovirales	Spinareoviridae	Fijivirus	Fijivirus sp	0	0	3.90246	0	0	0	0	0	0	0	0	0	0	0	0	0	0	0	0	0	0
FS_709_flag=1_multi=86.0000_len=4647	Viruses	Kitrinoviricota	Magsaviricetes	Nodamuvirales	Nodaviridae	Unclassified	Nodaviridae sp	0	0	435.912	0	0	0	0	0	0	0	0	0	0	0	0	0	0	0	0	0	0
FS_867_flag=1_multi=69.0000_len=1499	Viruses	Kitrinoviricota	Magsaviricetes	Nodamuvirales	Nodaviridae	Unclassified	rice-associated noda-like virus 2	0	0	110.096	0	0	0	0	0	0	1.37814	0	0	0	0	0	0	0	0	0	0	0
FS_889_flag=1_multi=77.0000_len=1525	Viruses	Kitrinoviricota	Magsaviricetes	Nodamuvirales	Nodaviridae	Unclassified	Ilomantsi partiti-like virus 1	0	0	115.368	0	0	0	0	0	0	0	0	0	0	0	0	0	0	0	0	0	0
FS_907_flag=1_multi=2.0000_len=870	Viruses	Kitrinoviricota	Alsuviricetes	Hepelivirales	Hepeviridae	Unclassified	Hepeviridae sp	0	0	7.36557	0	0	0	0	0	0	0	0	0	0	0	0	0	0	0	0	0	0
GY_10881_flag=1_multi=13.0000_len=1116	Viruses	Kitrinoviricota	Flasuviricetes	Amarillovirales	Flaviviridae	Unclassified	Trichopteran jingmen-related virus	0	0	0	25.5368	0	0	0	0	0	0	0	0	0	0	0	0	0	0	0	0	0
GY_12174_flag=1_multi=5.0000_len=769	Viruses	Kitrinoviricota	Alsuviricetes	Hepelivirales	Hepeviridae	Unclassified	Kwi virus	0	0	0	19.4637	0	0	0	0	0	0	0	0	0	0	0	0	0	0	0	0	0
GY_12898_flag=1_multi=57.0000_len=4954	Viruses	Kitrinoviricota	Alsuviricetes	Hepelivirales	Hepeviridae	Unclassified	Hepeviridae sp	0	0	0	26.8435	0	0	0	0	0	0	0	0	0	0	0	0	0	0	0	0	0
GY_13853_flag=1_multi=27.0000_len=648	Viruses	Duplornaviricota	Resentoviricetes	Reovirales	Sedoreoviridae	Orbivirus	Aedes orbi-like virus	0	0	0	709.877	0	0	0	0	0	0	0	0	0	0	0	0	0	0	0	0	0
GY_13885_flag=1_multi=13.0000_len=2126	Viruses	Kitrinoviricota	Magsaviricetes	Nodamuvirales	Nodaviridae	Alphanodavirus	Nodamura virus	0	0	0	2.81253	0	0	0	0	0	0	0	0	0	0	0	0	0	0	0	0	0
GY_14681_flag=1_multi=40.0000_len=1790	Viruses	Kitrinoviricota	Magsaviricetes	Nodamuvirales	Nodaviridae	Unclassified	Erysiphe necator associated nodavirus 3	0	0	0	7.18066	0	0	0	0	0	0	0	0	0	0	0	0	0	0	0	0	0
GY_14817_flag=1_multi=1271.7915_len=1983	Viruses	Kitrinoviricota	Magsaviricetes	Nodamuvirales	Nodaviridae	Unclassified	Hangzhou sepedon violaceus nodavirus 1	0	0	0	269.107	0	0	0	0	0	0	0	0	0	0	0	0	0	0	0	0	0
GY_16212_flag=1_multi=19.0000_len=1800	Viruses	Kitrinoviricota	Magsaviricetes	Nodamuvirales	Nodaviridae	Unclassified	Guiyang nodavirus 2	0	0	0	3.42232	0	0	0	0	0	0	0	0	0	0	0	0	0	0	0	0	0
GY_16517_flag=1_multi=235.1576_len=2362	Viruses	Pisuviricota	Pisoniviricetes	Picornavirales	Picornaviridae	Unclassified	Picornaviridae sp	0	0	0	928.296	0	0	0	0	0	0	0	0	0	0	0	0	0	0	0	0	0
GY_17335_flag=1_multi=26.0000_len=1769	Viruses	Kitrinoviricota	Magsaviricetes	Nodamuvirales	Nodaviridae	Mosinovirus		0	0	0	4.10679	0	0	0	0	0	0	0	0	0	0	0	0	0	0	0	0	0
GY_17871_flag=1_multi=15.0000_len=1683	Viruses	Pisuviricota	Stelpaviricetes	Stellavirales	Astroviridae	Unclassified	Avian associated bastrovirus 2	0	0	0	2.48896	0	0	0	0	0	0	0	0	0	0	0	0	0	0	0	0	0
GY_1823_flag=1_multi=18.0000_len=806	Viruses	Duplornaviricota	Resentoviricetes	Reovirales	Sedoreoviridae	Orbivirus	Aedes orbi-like virus	0	0	0	173.132	0	0	0	0	0	0	0	0	0	0	0	0	0	0	0	0	0
GY_19082_flag=1_multi=9.0000_len=1960	Viruses	Kitrinoviricota	Magsaviricetes	Nodamuvirales	Nodaviridae	Unclassified	Guangxi forest noda-like virus	0	0	0	1.71738	0	0	0	0	0	0	0	0	0	0	0	0	0	0	0	0	0
GY_19512_flag=1_multi=49.0000_len=1914	Viruses	Kitrinoviricota	Magsaviricetes	Nodamuvirales	Nodaviridae	Unclassified	Nodaviridae sp	0	0	0	9.15938	0	0	0	0	0	0	0	0	0	0	0	0	0	0	0	0	0
GY_21194_flag=1_multi=59.0000_len=3126	Viruses	Kitrinoviricota	Magsaviricetes	Nodamuvirales	Nodaviridae	Unclassified	Army ant associated Nodavirus 1	0	0	0	18.2317	0	0	0	0	0	0	0	0	0	0	0	0	0	0	0	0	0
GY_21370_flag=1_multi=9.0000_len=3579	Viruses	Pisuviricota	Pisoniviricetes	Picornavirales	Picornaviridae	Unclassified	Bat picornavirus BtSY7	0	0	0	2.96187	0	0	0	0	1.0888	0	0	0	0	0	0	0	0	0	0	0	0
GY_2141_flag=1_multi=1192.0000_len=2008	Viruses	Kitrinoviricota	Magsaviricetes	Nodamuvirales	Nodaviridae	Unclassified	Guiyang nodavirus 2	0	0	0	236.75	0	0	0	0	0	0	0	0	0	0	0	0	0	0	0	0	0
GY_23907_flag=1_multi=13.0000_len=1878	Viruses	Pisuviricota	Pisoniviricetes	Picornavirales	Picornaviridae	Unclassified	Asiatic toad picorna-like virus 4	0	0	0	3.04898	0	0	0	0	0	0	0	0	0	0	0	0	0	0	0	0	0
GY_26066_flag=0_multi=83.0000_len=3370	Viruses	Kitrinoviricota	Magsaviricetes	Nodamuvirales	Nodaviridae	Unclassified	Guiyang nodavirus 2	0	0	0	43.6564	0	0	0	0	0	0	0	0	0	0	0	0	0	0	0	2.95438	0
GY_3906_flag=1_multi=11.0000_len=1171	Viruses	Duplornaviricota	Resentoviricetes	Reovirales	Sedoreoviridae	Orbivirus	Aedes orbi-like virus	0	0	0	108.133	0	0	0	0	0	0	0	0	0	0	0	0	0	0	0	0	0
GY_4257_flag=1_multi=66.0000_len=1994	Viruses	Kitrinoviricota	Magsaviricetes	Nodamuvirales	Nodaviridae	Unclassified	Bat_associated_nodavirus	0	0	0	13.1168	0	0	0	0	0	0	0	0	0	0	0	0	0	0	0	0	0
GY_4268_flag=1_multi=23.0000_len=3608	Viruses	Duplornaviricota	Resentoviricetes	Reovirales	Spinareoviridae	Fijivirus	Psammotettix alienus reovirus	0	0	0	288.135	0	0	0	0	0	0	0	0	0	0	0	0	0	0	0	268.407	0
GY_4611_flag=1_multi=283.0000_len=6752	Viruses	Kitrinoviricota	Magsaviricetes	Nodamuvirales	Nodaviridae	Unclassified	Nodaviridae sp	0	0	0	191.376	0	0	0	0	0	0	0	0	0	0	0	0	0	0	0	0	0
GY_5915_flag=1_multi=18.0000_len=2930	Viruses	Kitrinoviricota	Magsaviricetes	Nodamuvirales	Nodaviridae	Unclassified	Nodaviridae sp	0	0	0	5.58772	0	0	0	0	0	0	0	0	0	0	0	0	0	0	0	0	0
GY_6612_flag=1_multi=13.0000_len=1395	Viruses	Negarnaviricota	Monjiviricetes	Mononegavirales	Rhabdoviridae	Ohlsrhavirus	Culex-associated Luteo-like virus	0	0	0	1.64272	0	0	0	0	0	0	0	0	0	0	0	0	0	0	0	0	0
GY_7767_flag=1_multi=14.0000_len=2020	Viruses	Pisuviricota	Pisoniviricetes	Picornavirales	Picornaviridae	Unclassified	Picornaviridae sp	0	0	0	2.47652	0	0	0	0	0	0	0	0	0	0	0	0	0	0	0	0	0
GY_8343_flag=1_multi=16.0000_len=1038	Viruses	Duplornaviricota	Resentoviricetes	Reovirales	Sedoreoviridae	Orbivirus	Anopheles hinesorum orbivirus	0	0	0	303.541	0	0	0	0	0	0	0	0	0	0	0	0	0	0	0	0	0
GY_847_flag=0_multi=18.8276_len=2438	Viruses	Kitrinoviricota	Magsaviricetes	Nodamuvirales	Nodaviridae	Mosinovirus		0	0	0	5.50061	0	0	0	0	0	0	0	0	0	0	0	0	0	0	0	0	0
GY_8649_flag=1_multi=875.0000_len=6248	Viruses	Pisuviricota	Pisoniviricetes	Picornavirales	Picornaviridae	Unclassified	Picornaviridae sp	0	0	0	563.265	0	0	0	0	0	0	0	0	0	0	0	0	0	0	0	0	0
GY_8954_flag=1_multi=6.0000_len=2027	Viruses	Pisuviricota	Stelpaviricetes	Stellavirales	Astroviridae	Unclassified	Bat astrovirus	0	0	0	1.14492	0	0	0	0	0	0	0	0	0	0	0	0	0	0	0	0	0
GY_9408_flag=1_multi=5.0000_len=570	Viruses	Duplornaviricota	Resentoviricetes	Reovirales	Spinareoviridae	Fijivirus	Psammotettix alienus reovirus	0	0	0	23.6078	0	0	0	0	0	0	0	0	0	0	0	0	0	0	0	0	0
HQ_138089_flag=1_multi=9.0000_len=3045	Viruses	Kitrinoviricota	Magsaviricetes	Nodamuvirales	Nodaviridae	Unclassified	Wufeng shrew nodavirus 11	0	0	0	0	5.49719	0	0	0	0	0	0	0	0	0	0	0	0	0	0	0	0
HQ_30352_flag=1_multi=19.0000_len=1261	Viruses	Negarnaviricota	Monjiviricetes	Mononegavirales	Rhabdoviridae	Unclassified	Agrotis ipsilon virus	0	0	0	0	4.70856	0	0	0	0	0	0	0	0	0	0	0	0	0	0	0	0
HQ_44416_flag=1_multi=31.0000_len=4418	Viruses	Pisuviricota	Stelpaviricetes	Stellavirales	Astroviridae	Unclassified	Astroviridae sp.	0	0	0	0	23.9603	0	0	0	0	0	0	0	0	0	0	0	0	0	0	0	0
HS_15114_flag=1_multi=45.0000_len=752	Viruses	Kitrinoviricota	Flasuviricetes	Amarillovirales	Flaviviridae	Pestivirus	Pestivirus_A	6.92813	0	0	0	6.16984	1.79257	0	0	0	0	4.82045	0	6.25418	2.46116	0	0	0	0	0	0	0
HS_21_flag=1_multi=388.4063_len=808	Viruses	Kitrinoviricota	Alsuviricetes	Hepelivirales	Hepeviridae	Orthohepevirus	Orthohepevirus_A	243.742	4.26782	47.579	520.305	217.87	130.708	819.687	288.875	47.0965	271.257	160.269	541.31	252.97	99.5805	451.927	422.796	115.846	139.875	434.767	798.234	201.244
HS_35255_flag=1_multi=87.0000_len=6472	Viruses	Kitrinoviricota	Magsaviricetes	Nodamuvirales	Nodaviridae	Unclassified	Nodaviridae sp	0	0	0	0	0	111.388	0	0	0	0	0	0	0	0	0	0	0	0	0	0	0
HZ_10001_flag=1_multi=224.0000_len=2566	Viruses	Duplornaviricota	Resentoviricetes	Reovirales	Sedoreoviridae	Rotavirus	Rotavirus_A	0	0	0	0	0	0	118.25	0	0	0	0	0	0	0	0	0	0	0	0	1.52032	0
HZ_10125_flag=1_multi=2963.0000_len=3793	Viruses	Duplornaviricota	Resentoviricetes	Reovirales	Spinareoviridae	Cypovirus	Erinnyis ello cypovirus 2	0	0	0	0	0	0	2402.37	0	0	0	0	0	0	0	0	0	0	0	0	0	0
HZ_1085_flag=1_multi=40.0000_len=765	Viruses	Duplornaviricota	Resentoviricetes	Reovirales	Sedoreoviridae	Rotavirus	Bat RVJ-like rotavirus BtSY1	0	0	0	0	0	0	5.89829	0	0	0	0	0	0	0	0	0	0	0	0	0	0
HZ_11952_flag=1_multi=38.0000_len=859	Viruses	Duplornaviricota	Resentoviricetes	Reovirales	Sedoreoviridae	Rotavirus	Bat RVJ-like rotavirus BtSY1	0	0	0	0	0	0	6.55365	0	0	0	0	0	0	0	0	0	0	0	0	0	0
HZ_1312_flag=1_multi=83.0000_len=1018	Viruses	Duplornaviricota	Resentoviricetes	Reovirales	Spinareoviridae	Cypovirus	Cypovirus 1	0	0	0	0	0	0	17.9133	0	0	0	0	0	0	0	0	0	0	0	0	0	0
HZ_15131_flag=1_multi=3483.0000_len=1877	Viruses	Duplornaviricota	Resentoviricetes	Reovirales	Spinareoviridae	Cypovirus	Cypovirus 1	0	0	0	0	0	0	1361.74	0	0	0	0	0	0	0	0	0	0	0	0	0	0
HZ_16019_flag=1_multi=188.0000_len=768	Viruses	Duplornaviricota	Resentoviricetes	Reovirales	Sedoreoviridae	Rotavirus	Rotavirus_A	0	0	0	0	0	0	29.2948	0	0	0	0	0	0	0	0	0	0	0	0	0	0
HZ_16525_flag=1_multi=35.0000_len=557	Viruses	Duplornaviricota	Resentoviricetes	Reovirales	Sedoreoviridae	Rotavirus	Bat RVJ-like rotavirus BtSY1	0	0	0	0	0	0	3.62635	0	0	0	0	0	0	0	0	0	0	0	0	0	0
HZ_16622_flag=1_multi=61.0000_len=552	Viruses	Duplornaviricota	Resentoviricetes	Reovirales	Spinareoviridae	Cypovirus	Cypovirus 1	0	0	0	0	0	0	7.12164	0	0	0	0	0	0	0	0	0	0	0	0	0	0
HZ_17583_flag=0_multi=1.0000_len=714	Viruses	Kitrinoviricota	Magsaviricetes	Nodamuvirales	Nodaviridae	Unclassified	Nodaviridae sp	0	0	0	0	0	0	1917.45	0	0	0	0	0	0	0	0	0	0	0	0	0	0
HZ_17604_flag=1_multi=257.0000_len=1019	Viruses	Duplornaviricota	Resentoviricetes	Reovirales	Sedoreoviridae	Rotavirus	Rotavirus_A	0	0	0	0	0	0	62.1505	0	0	0	0	0	0	0	0	0	0	0	0	0	0
HZ_1874_flag=1_multi=187.0000_len=1434	Viruses	Duplornaviricota	Resentoviricetes	Reovirales	Sedoreoviridae	Rotavirus	Rotavirus_A	0	0	0	0	0	0	66.0608	0	0	0	0	0	0	0	0	0	0	0	0	0	0
HZ_2235_flag=1_multi=74.0000_len=942	Viruses	Kitrinoviricota	Magsaviricetes	Nodamuvirales	Nodaviridae	Unclassified	Erysiphe necator associated nodavirus 3	0	0	0	0	0	0	13.8282	0	0	0	0	0	0	0	0	0	0	0	0	0	0
HZ_2449_flag=1_multi=324.0000_len=1049	Viruses	Duplornaviricota	Resentoviricetes	Reovirales	Sedoreoviridae	Rotavirus	Rotavirus_A	0	0	0	0	0	0	75.2359	0	0	0	0	0	0	0	0	0	0	0	0	0	0
HZ_2629_flag=1_multi=34.0000_len=980	Viruses	Duplornaviricota	Resentoviricetes	Reovirales	Sedoreoviridae	Rotavirus	Bat RVJ-like rotavirus BtSY1	0	0	0	0	0	0	7.07795	0	0	0	0	0	0	0	0	0	0	0	0	0	0
HZ_4696_flag=1_multi=36.0000_len=692	Viruses	Duplornaviricota	Resentoviricetes	Reovirales	Sedoreoviridae	Rotavirus	Rotavirus_J	0	0	0	0	0	0	4.71863	0	0	0	0	0	0	0	0	0	0	0	0	0	0
HZ_5535_flag=1_multi=26.0000_len=855	Viruses	Duplornaviricota	Resentoviricetes	Reovirales	Sedoreoviridae	Rotavirus	Bat RVJ-like rotavirus BtSY1	0	0	0	0	0	0	4.63125	0	0	0	0	0	0	0	0	0	0	0	0	0	0
HZ_6948_flag=1_multi=181.0000_len=658	Viruses	Duplornaviricota	Resentoviricetes	Reovirales	Sedoreoviridae	Rotavirus	Rotavirus_A	0	0	0	0	0	0	24.5325	0	0	0	0	0	0	0	0	0	0	0	0	0	0
HZ_7449_flag=1_multi=307.0000_len=938	Viruses	Duplornaviricota	Resentoviricetes	Reovirales	Sedoreoviridae	Rotavirus	Rotavirus_A	0	0	0	0	0	0	58.3057	0	0	0	0	0	0	0	0	0	0	0	0	0	0
HZ_7598_flag=1_multi=226.0000_len=3283	Viruses	Duplornaviricota	Resentoviricetes	Reovirales	Sedoreoviridae	Rotavirus	Rotavirus_A	0	0	0	0	0	0	154.207	0	0	0	0	0	0	0	0	0	0	0	0	0	0
HZ_8502_flag=1_multi=63.0000_len=806	Viruses	Duplornaviricota	Resentoviricetes	Reovirales	Sedoreoviridae	Rotavirus	Bat RVJ-like rotavirus BtSY1	0	0	0	0	0	0	9.67756	0	0	0	0	0	0	0	0	0	0	0	0	0	0
HZ_8872_flag=1_multi=227.0000_len=1942	Viruses	Duplornaviricota	Resentoviricetes	Reovirales	Sedoreoviridae	Rotavirus	Rotavirus_A	0	0	0	0	0	0	91.6419	0	0	0	0	0	0	0	0	0	0	0	0	0	0
JK_10711_flag=1_multi=2.0000_len=1136	Viruses	Kitrinoviricota	Magsaviricetes	Nodamuvirales	Nodaviridae	Unclassified	Sichuan mountain noda-like virus 1	0	0	0	0	0	0	0	1.70224	0	0	0	0	0	0	0	0	0	0	0	0	0
JK_10732_flag=0_multi=1.0000_len=771	Viruses	Pisuviricota	Pisoniviricetes	Picornavirales	Picornaviridae	Shanbavirus	Rhinolophus bat shanbavirus	0	0	0	0	0	0	0	155.701	0	0	0	0	0	0	0	0	0	0	0	0	0
JK_16012_flag=0_multi=6328.3298_len=8246	Viruses	Pisuviricota	Pisoniviricetes	Picornavirales	Picornaviridae	Shanbavirus	Pangolin shanbavirus	0	0	0	0	0	0	0	104445	0	0	0	3.56164	0	0	0	0	2.76055	1.51134	0	0	27.5322
JK_18347_flag=1_multi=3.0000_len=925	Viruses	Kitrinoviricota	Magsaviricetes	Nodamuvirales	Nodaviridae	Unclassified	Sichuan farmland noda-like virus	0	0	0	0	0	0	0	1.96821	0	0	0	0	0	0	0	0	0	0	0	0	0
JK_22325_flag=1_multi=6.4806_len=1816	Viruses	Kitrinoviricota	Magsaviricetes	Nodamuvirales	Nodaviridae	Unclassified	Flumine nodavirus 16	0	0	0	0	0	0	0	8.64416	0	0	0	0	0	0	0	0	0	0	0	0	0
JK_24230_flag=1_multi=1.0000_len=842	Viruses	Pisuviricota	Pisoniviricetes	Picornavirales	Picornaviridae	Shanbavirus	Pangolin shanbavirus	0	0	0	0	0	0	0	5129.15	0	0	0	0	0	0	0	0	31.4073	0	0	0	0
JK_263_flag=1_multi=188.8374_len=7078	Viruses	Pisuviricota	Pisoniviricetes	Picornavirales	Picornaviridae	Unclassified	Bat picornavirus BtSY7	0	26.7171	0	0	0	0	0	1147.87	0	0	0	0	0	0	0	0	0	0	0	0	0
JK_31275_flag=3_multi=93.6843_len=5450	Viruses	Cossaviricota	Quintoviricetes	Piccovirales	Parvoviridae	Pefuambidensovirus	Blattodean_pefuambidensovirus_1	0	0	0	0	0	0	0	297.492	0	0	0	0	0	0	0	0	0	0	0	0	0
JK_3422_flag=1_multi=4.0000_len=1860	Viruses	Kitrinoviricota	Alsuviricetes	Hepelivirales	Hepeviridae	Unclassified	Hepeviridae sp	0	0	0	0	0	0	0	5.61206	0	0	0	0	0	0	0	0	0	0	0	0	0
JK_3720_flag=1_multi=3.0000_len=952	Viruses	Kitrinoviricota	Magsaviricetes	Nodamuvirales	Nodaviridae	Unclassified	Sichuan farmland noda-like virus	0	0	0	0	0	0	0	1.30327	0	0	0	0	0	0	0	0	0	0	0	0	0
JK_589_flag=1_multi=4.0000_len=622	Viruses	Pisuviricota	Stelpaviricetes	Stellavirales	Astroviridae	Mamastrovirus	Bat_astrovirus_Ha/Guangxi/LS11/2007	0	0	0	0	0	0	0	1.14369	0	0	0	0	0	0	0	0	0	0	0	0	0
JK_6475_flag=1_multi=5.0000_len=876	Viruses	Kitrinoviricota	Magsaviricetes	Nodamuvirales	Nodaviridae	Unclassified	Sanya nodavirus 1	0	0	0	0	0	0	0	3.03211	0	0	0	0	0	0	0	0	0	0	0	0	0
JK_7245_flag=1_multi=4.0000_len=1552	Viruses	Kitrinoviricota	Magsaviricetes	Nodamuvirales	Nodaviridae	Unclassified	Ixodes ricinus noda-like-virus 1	0	0	0	0	0	0	0	3.03211	0	0	0	0	0	0	0	0	0	0	0	0	0
JN_1125_flag=0_multi=17.5979_len=1014	Viruses	Duplornaviricota	Resentoviricetes	Reovirales	Spinareoviridae	Fijivirus	Psammotettix alienus reovirus	0	0	0	0	0	0	0	0	3.40541	0	0	0	0	0	0	0	0	0	0	0	0
JN_12224_flag=1_multi=23.0000_len=1942	Viruses	Kitrinoviricota	Magsaviricetes	Nodamuvirales	Nodaviridae	Unclassified	Hangzhou sepedon violaceus nodavirus 1	0	0	0	0	0	0	0	0	7.11197	0	0	0	0	0	0	0	0	0	0	0	0
JN_14762_flag=1_multi=56.0000_len=3176	Viruses	Kitrinoviricota	Magsaviricetes	Nodamuvirales	Nodaviridae	Unclassified	Wufeng shrew nodavirus 9	0	0	0	0	0	0	0	0	30.417	0	0	0	0	0	0	0	0	0	0	0	0
JN_18034_flag=1_multi=59.0000_len=767	Viruses	Duplornaviricota	Resentoviricetes	Reovirales	Sedoreoviridae	Rotavirus	Bat RVJ-like rotavirus BtSY3	0	0	0	0	0	0	0	0	8.17761	0	0	0	0	0	0	0	0	0	0	0	0
JN_20322_flag=1_multi=22.0000_len=722	Viruses	Pisuviricota	Pisoniviricetes	Picornavirales	Picornaviridae	Unclassified	Picornaviridae sp	0	0	0	0	0	0	0	0	2.75676	0	0	0	0	0	0	0	0	0	0	0	0
JN_21812_flag=1_multi=44.0000_len=3023	Viruses	Duplornaviricota	Resentoviricetes	Reovirales	Sedoreoviridae	Rotavirus	Bat RVJ-like rotavirus BtSY2	0	0	0	0	0	0	0	0	24.8108	0	0	0	0	0	0	0	0	0	0	0	0
JN_22436_flag=1_multi=177.0000_len=5412	Viruses	Kitrinoviricota	Magsaviricetes	Nodamuvirales	Nodaviridae	Unclassified	Nodaviridae sp	0	0	0	0	0	0	0	0	179.676	0	0	0	0	0	0	0	0	0	0	0	0
JN_23871_flag=1_multi=4.4986_len=1228	Viruses	Kitrinoviricota	Magsaviricetes	Nodamuvirales	Nodaviridae	Unclassified	Nodaviridae sp	5.05374	0	0	0	4.17508	0	1.39811	0	3.42857	0	4.84297	4.13546	4.49374	1.3271	0	0	0	0	1.51544	1.32624	1.47041
JN_242_flag=1_multi=50.0000_len=1663	Viruses	Duplornaviricota	Resentoviricetes	Reovirales	Spinareoviridae	Cypovirus	Cypovirus sp	0	0	0	0	0	0	0	0	15.2432	0	0	0	0	0	0	0	0	0	0	0	0
JN_24246_flag=1_multi=72.0000_len=1921	Viruses	Kitrinoviricota	Magsaviricetes	Nodamuvirales	Nodaviridae	Unclassified	Guiyang nodavirus 2	0	0	0	0	0	0	0	0	25.2046	0	0	0	0	0	0	0	0	0	0	0	0
JN_26115_flag=1_multi=33.0000_len=971	Viruses	Duplornaviricota	Resentoviricetes	Reovirales	Sedoreoviridae	Rotavirus	Bat RVJ-like rotavirus BtSY2	0	0	0	0	0	0	0	0	5.90734	0	0	0	0	0	0	0	0	0	0	0	0
JN_27291_flag=1_multi=5.0000_len=1171	Viruses	Pisuviricota	Pisoniviricetes	Picornavirales	Picornaviridae	Shanbavirus	Shanbavirus A	0	0	0	0	0	0	0	0	1.0888	0	0	0	0	0	0	0	0	0	0	0	0
JN_28276_flag=1_multi=25.0000_len=3720	Viruses	Kitrinoviricota	Alsuviricetes	Hepelivirales	Hepeviridae	Unclassified	Hepeviridae sp	0	0	0	0	0	0	0	0	17.2819	0	0	0	0	0	0	0	0	0	0	0	0
JN_28810_flag=1_multi=5.0000_len=1572	Viruses	Pisuviricota	Pisoniviricetes	Nidovirales	Coronaviridae	Alphacoronavirus	Coronavirus_BtRs-AlphaCoV/YN2018	0	0	0	0	0	0	0	0	1.59846	0	0	0	0	0	0	0	0	0	0	0	0
JN_28955_flag=0_multi=13.5566_len=786	Viruses	Pisuviricota	Pisoniviricetes	Picornavirales	Picornaviridae	Unclassified	Picornaviridae sp	0	0	0	0	0	0	0	0	1.96911	0	0	0	0	0	0	0	0	0	0	0	0
JN_29347_flag=1_multi=43.0000_len=3726	Viruses	Duplornaviricota	Resentoviricetes	Reovirales	Spinareoviridae	Cypovirus	Lymantria dispar cypovirus 1	0	0	0	0	0	0	0	0	29.4903	0	0	0	0	0	0	0	0	0	0	0	0
JN_30087_flag=1_multi=5.0000_len=2313	Viruses	Pisuviricota	Pisoniviricetes	Nidovirales	Coronaviridae	Alphacoronavirus	Alphacoronavirus_sp	0	0	0	0	0	0	0	0	2.06178	0	0	0	0	0	0	0	0	0	0	0	0
JN_30361_flag=1_multi=6.0000_len=1766	Viruses	Pisuviricota	Pisoniviricetes	Nidovirales	Coronaviridae	Alphacoronavirus	Coronavirus_BtRs-AlphaCoV/YN2018	0	0	0	0	0	0	0	0	1.73745	0	0	0	0	0	0	0	0	0	0	0	0
JN_30571_flag=1_multi=35.0000_len=2499	Viruses	Duplornaviricota	Resentoviricetes	Reovirales	Sedoreoviridae	Rotavirus	Bat RVJ-like rotavirus BtSY3	0	0	0	0	0	0	0	0	15.9151	0	0	0	0	0	0	0	0	0	0	0	0
JN_31160_flag=1_multi=34.0000_len=1107	Viruses	Duplornaviricota	Resentoviricetes	Reovirales	Sedoreoviridae	Rotavirus	Bat RVJ-like rotavirus BtSY3	0	0	0	0	0	0	0	0	7.32046	0	0	0	0	0	0	0	0	0	0	0	0
JN_31355_flag=1_multi=2.9121_len=596	Viruses	Pisuviricota	Pisoniviricetes	Nidovirales	Coronaviridae	Unclassified	Bat_coronavirus	0	0	0	0	0	0	0	0	12393.8	0	0	0	0	0	0	0	0	0	0	0	0
JN_32769_flag=1_multi=28.0000_len=1563	Viruses	Duplornaviricota	Resentoviricetes	Reovirales	Spinareoviridae	Cypovirus	Cypovirus sp	0	0	0	0	0	0	0	0	7.94595	0	0	0	0	0	0	0	0	0	0	0	0
JN_35499_flag=1_multi=13.0000_len=1065	Viruses	Kitrinoviricota	Magsaviricetes	Nodamuvirales	Nodaviridae	Unclassified	Leuven Nodavirus-like 1	0	0	0	0	0	0	0	0	2.5251	0	0	0	0	0	0	0	0	0	0	0	0
JN_36219_flag=1_multi=43.0000_len=3711	Viruses	Duplornaviricota	Resentoviricetes	Reovirales	Spinareoviridae	Cypovirus	Cypovirus sp	0	0	0	0	0	0	0	0	29.4903	0	0	0	0	0	0	0	0	0	0	0	0
JN_36762_flag=1_multi=52.0000_len=1560	Viruses	Negarnaviricota	Monjiviricetes	Mononegavirales	Rhabdoviridae	Ohlsrhavirus	Culex-associated Luteo-like virus	0	0	0	0	0	0	0	0	14.9421	0	0	0	0	0	0	0	0	0	0	0	0
JN_39601_flag=1_multi=9.0000_len=4157	Viruses	Kitrinoviricota	Alsuviricetes	Hepelivirales	Hepeviridae	Chirohepevirus	Chirohepevirus eptesici	0	0	0	0	0	0	0	0	6.76448	0	0	0	0	0	0	0	0	0	0	0	0
JN_40248_flag=1_multi=5.0000_len=1096	Viruses	Pisuviricota	Stelpaviricetes	Stellavirales	Astroviridae	Unclassified	Bat astrovirus	0	0	0	0	0	0	0	0	1.0888	0	0	0	0	0	0	0	0	0	0	0	0
JN_41061_flag=1_multi=3258.6825_len=3687	Viruses	Duplornaviricota	Resentoviricetes	Reovirales	Spinareoviridae	Cypovirus	Cypovirus sp	0	0	0	0	0	0	0	0	5264.2	0	0	0	0	0	0	0	0	0	0	0	0
JN_41395_flag=1_multi=11.0000_len=1613	Viruses	Kitrinoviricota	Magsaviricetes	Nodamuvirales	Nodaviridae	Unclassified	Erysiphe necator associated nodavirus 3	0	0	0	0	0	0	0	0	2.87259	0	0	0	0	0	0	0	0	0	0	0	0
JN_43513_flag=1_multi=117.7322_len=8441	Viruses	Pisuviricota	Pisoniviricetes	Picornavirales	Picornaviridae	Kobuvirus	Kobuvirus_sp	0	0	0	0	0	0	0	0	162.139	355.711	0	0	0	0	1.58741	0	0	0	0	0	0
JN_45033_flag=1_multi=26.0000_len=1912	Viruses	Duplornaviricota	Resentoviricetes	Reovirales	Sedoreoviridae	Rotavirus	Bat RVJ-like rotavirus BtSY3	0	0	0	0	0	0	0	0	9.15058	0	0	0	0	0	0	0	0	0	0	0	0
JN_45643_flag=1_multi=7.0000_len=1381	Viruses	Kitrinoviricota	Magsaviricetes	Nodamuvirales	Nodaviridae	Unclassified	Nodaviridae sp	0	0	0	0	0	0	0	0	1.3668	0	0	0	0	0	0	0	0	0	0	0	0
JN_45645_flag=1_multi=20.0000_len=1462	Viruses	Negarnaviricota	Monjiviricetes	Mononegavirales	Rhabdoviridae	Ohlsrhavirus	Culex-associated Luteo-like virus	0	0	0	0	0	0	0	0	5.79151	0	0	0	0	0	0	0	0	0	0	0	0
JN_46983_flag=0_multi=28.3937_len=555	Viruses	Kitrinoviricota	Magsaviricetes	Nodamuvirales	Nodaviridae	Unclassified	Lutzomyia nodavirus	3.86742	0	0	0	2.92256	0	6.11674	0	5.11969	1.89494	2.36517	8.27093	3.38189	2.05097	0	0	0	0	2.02835	1.07824	1.2676
JN_47069_flag=1_multi=105.0000_len=673	Viruses	Duplornaviricota	Resentoviricetes	Reovirales	Sedoreoviridae	Rotavirus	Bat RVJ-like rotavirus BtSY3	0	0	0	0	0	0	0	0	12.6486	0	0	0	0	0	0	0	0	0	0	0	0
JN_49385_flag=1_multi=15.0000_len=1954	Viruses	Kitrinoviricota	Alsuviricetes	Hepelivirales	Hepeviridae	Chirohepevirus	Chirohepevirus eptesici	0	0	0	0	0	0	0	0	5.23552	0	0	0	0	0	0	0	0	0	0	0	0
JN_49441_flag=1_multi=36.0000_len=1610	Viruses	Duplornaviricota	Resentoviricetes	Reovirales	Spinareoviridae	Cypovirus	Cypovirus 1	0	0	0	0	0	0	0	0	10.471	0	0	0	0	0	0	0	0	0	0	0	0
JN_51748_flag=1_multi=3.0066_len=751	Viruses	Kitrinoviricota	Magsaviricetes	Nodamuvirales	Nodaviridae	Unclassified	Lutzomyia nodavirus	0	0	0	0	0	0	0	0	9.98456	0	0	0	0	0	0	0	0	0	0	0	0
JN_52146_flag=1_multi=5.0000_len=1849	Viruses	Pisuviricota	Pisoniviricetes	Nidovirales	Coronaviridae	Alphacoronavirus	Coronavirus_BtRs-AlphaCoV/YN2018	0	0	0	0	0	0	0	0	1.55212	0	0	0	0	0	0	0	0	0	0	0	0
JN_53777_flag=1_multi=67.0000_len=3591	Viruses	Kitrinoviricota	Alsuviricetes	Hepelivirales	Hepeviridae	Unclassified	Hepeviridae sp	0	0	0	0	0	0	0	0	44.3398	0	0	0	0	0	0	0	0	0	0	0	0
JN_54712_flag=1_multi=29.0000_len=880	Viruses	Pisuviricota	Pisoniviricetes	Picornavirales	Picornaviridae	Unclassified	Picornaviridae sp	0	0	0	0	0	0	0	0	4.54054	0	0	0	0	0	0	0	0	0	0	0	0
JN_56487_flag=1_multi=11.0000_len=1515	Viruses	Kitrinoviricota	Alsuviricetes	Hepelivirales	Hepeviridae	Unclassified	Hangzhou hepevirus 1	0	0	0	0	0	0	0	0	2.5251	0	0	0	0	0	0	0	0	0	0	0	0
JN_57146_flag=1_multi=58.0000_len=2188	Viruses	Duplornaviricota	Resentoviricetes	Reovirales	Sedoreoviridae	Rotavirus	Bat RVJ-like rotavirus BtSY3	0	0	0	0	0	0	0	0	23.4672	0	0	0	0	0	0	0	0	0	0	0	0
JN_57699_flag=1_multi=46.0000_len=632	Viruses	Duplornaviricota	Resentoviricetes	Reovirales	Spinareoviridae	Cypovirus	Cypovirus sp	0	0	0	0	0	0	0	0	5.25869	0	0	0	0	0	0	0	0	0	0	0	0
JN_58447_flag=1_multi=28.0000_len=1434	Viruses	Kitrinoviricota	Magsaviricetes	Nodamuvirales	Nodaviridae	Unclassified	Rice Noda-like virus	0	0	0	0	0	0	0	0	9.5444	0	0	0	0	0	0	0	0	0	0	0	0
JN_58657_flag=1_multi=2.9198_len=1350	Viruses	Kitrinoviricota	Alsuviricetes	Hepelivirales	Hepeviridae	Unclassified	Hepeviridae sp	0	0	0	0	0	0	0	0	1.06564	0	0	0	0	0	0	0	0	0	0	0	0
JN_6331_flag=1_multi=5.0000_len=1623	Viruses	Kitrinoviricota	Magsaviricetes	Nodamuvirales	Nodaviridae	Unclassified	Nodaviridae sp	0	0	0	0	0	0	0	0	1.34363	0	0	0	0	0	0	0	0	0	0	0	0
JN_63419_flag=1_multi=61.0000_len=734	Viruses	Duplornaviricota	Resentoviricetes	Reovirales	Sedoreoviridae	Rotavirus	Bat RVJ-like rotavirus BtSY3	0	0	0	0	0	0	0	0	8.01544	0	0	0	0	0	0	0	0	0	0	0	0
JN_6451_flag=1_multi=58.0000_len=3934	Viruses	Duplornaviricota	Resentoviricetes	Reovirales	Spinareoviridae	Cypovirus	Lymantria dispar cypovirus 1	0	0	0	0	0	0	0	0	42.0927	0	0	0	0	0	0	0	0	0	0	0	0
JN_64844_flag=1_multi=38.0000_len=2074	Viruses	Duplornaviricota	Resentoviricetes	Reovirales	Spinareoviridae	Cypovirus	Operophtera brumata cypovirus 18	0	0	0	0	0	0	0	0	15.3822	0	0	0	0	0	0	0	0	0	0	0	0
JN_65251_flag=1_multi=84.0000_len=3275	Viruses	Kitrinoviricota	Magsaviricetes	Nodamuvirales	Nodaviridae	Unclassified	Wufeng shrew nodavirus 9	0	0	0	0	0	0	0	0	50.7336	0	0	0	0	0	0	0	0	0	0	0	0
JN_66108_flag=1_multi=5.0000_len=1083	Viruses	Kitrinoviricota	Magsaviricetes	Nodamuvirales	Nodaviridae	Unclassified	Nodaviridae sp	0	0	0	0	0	0	0	0	1.04247	0	0	0	0	0	0	0	0	0	0	0	0
JN_67024_flag=1_multi=66.0000_len=2885	Viruses	Kitrinoviricota	Magsaviricetes	Nodamuvirales	Nodaviridae	Unclassified	Wenzhou bat nodavirus 3	0	0	0	0	0	0	0	0	31.7606	0	0	0	0	0	0	0	0	0	0	0	0
JN_68341_flag=1_multi=19.3943_len=3179	Viruses	Kitrinoviricota	Alsuviricetes	Hepelivirales	Hepeviridae	Orthohepevirus	Orthohepevirus_A	9.08724	0	0	0	7.35278	0	1.61657	0	7.78378	1.05514	5.85662	5.97564	8.13043	6.39419	0	0	1.84036	0	1.58538	1.48797	1.85069
JN_69860_flag=1_multi=7.1929_len=2520	Viruses	Pisuviricota	Pisoniviricetes	Picornavirales	Picornaviridae	Unclassified	Picornaviridae sp	0	0	0	0	0	0	0	0	4.07722	0	0	0	0	0	0	0	0	0	0	0	0
JN_70164_flag=1_multi=35.0000_len=1277	Viruses	Duplornaviricota	Resentoviricetes	Reovirales	Sedoreoviridae	Rotavirus	Bat RVJ-like rotavirus BtSY3	0	0	0	0	0	0	0	0	8.3861	0	0	0	0	0	0	0	0	0	0	0	0
JN_72593_flag=1_multi=50.0000_len=3168	Viruses	Duplornaviricota	Resentoviricetes	Reovirales	Spinareoviridae	Cypovirus	Dendrolimus punctatus cypovirus 1	0	0	0	0	0	0	0	0	29.2124	0	0	0	0	0	0	0	0	0	0	0	0
JN_73215_flag=1_multi=5.9764_len=1156	Viruses	Kitrinoviricota	Alsuviricetes	Hepelivirales	Hepeviridae	Orthohepevirus	Orthohepevirus_A	0	0	0	0	0	0	0	0	1.38996	0	0	0	0	0	0	0	0	0	0	0	0
JN_7328_flag=1_multi=47.0000_len=3236	Viruses	Duplornaviricota	Resentoviricetes	Reovirales	Spinareoviridae	Cypovirus	Dendrolimus punctatus cypovirus 1	0	0	0	0	0	0	0	0	27.1042	0	0	0	0	0	0	0	0	0	0	0	0
JN_75466_flag=1_multi=173.0000_len=691	Viruses	Pisuviricota	Pisoniviricetes	Picornavirales	Picornaviridae	Unclassified	Picornaviridae sp	0	0	0	0	0	0	0	0	22.4479	0	0	0	0	0	0	0	0	0	0	0	0
JN_76350_flag=1_multi=49.0000_len=1157	Viruses	Duplornaviricota	Resentoviricetes	Reovirales	Spinareoviridae	Cypovirus	Cypovirus sp	0	0	0	0	0	0	0	0	10.471	0	0	0	0	0	0	0	0	0	0	0	0
JN_76814_flag=1_multi=21.0000_len=2696	Viruses	Kitrinoviricota	Magsaviricetes	Nodamuvirales	Nodaviridae	Unclassified	Nodaviridae sp	0	0	0	0	0	0	0	0	8.59459	0	0	0	0	0	0	0	0	0	0	0	0
JN_77504_flag=0_multi=1.0000_len=876	Viruses	Pisuviricota	Pisoniviricetes	Picornavirales	Picornaviridae	Unclassified	Picornaviridae sp	0	0	0	0	0	0	0	0	43.7606	0	0	0	0	0	0	0	0	0	0	0	0
JN_78444_flag=1_multi=33.0000_len=1634	Viruses	Duplornaviricota	Resentoviricetes	Reovirales	Sedoreoviridae	Rotavirus	Bat RVJ-like rotavirus BtSY3	0	0	0	0	0	0	0	0	9.86873	0	0	0	0	0	0	0	0	0	0	0	0
JN_78902_flag=1_multi=11.0000_len=2640	Viruses	Pisuviricota	Pisoniviricetes	Picornavirales	Picornaviridae	Shanbavirus	Shanbavirus A	0	0	0	0	0	0	0	0	4.8417	0	0	0	0	0	0	0	0	0	0	0	0
LP_10876_flag=1_multi=277.9053_len=4071	Viruses	Duplornaviricota	Resentoviricetes	Reovirales	Spinareoviridae	Oryzavirus	Rice ragged stunt virus	0	0	0	0	0	0	0	0	0	232.044	0	0	0	0	0	0	0	0	0	0	0
LP_11838_flag=1_multi=49.0000_len=1315	Viruses	Negarnaviricota	Ellioviricetes	Bunyavirales	Phenuiviridae	Unclassified	Lepidopteran_phenui-related_virus_OKIAV271	0	0	0	0	0	0	0	0	0	12.1664	0	0	0	0	0	0	0	0	0	0	0
LP_13572_flag=1_multi=12.0000_len=524	Viruses	Kitrinoviricota	Magsaviricetes	Nodamuvirales	Nodaviridae	Unclassified	Culex mosquito virus 6	0	0	0	0	0	0	0	0	0	1.83034	0	0	0	0	0	0	0	0	0	0	0
LP_14019_flag=1_multi=2789.0000_len=1068	Viruses	Duplornaviricota	Resentoviricetes	Reovirales	Sedoreoviridae	Rotavirus	Rotavirus_A	0	0	0	0	0	0	0	0	0	505.132	0	58.3318	0	0	0	0	0	0	0	0	0
LP_14677_flag=1_multi=1368.0000_len=4365	Viruses	Duplornaviricota	Resentoviricetes	Reovirales	Sedoreoviridae	Phytoreovirus	Rice gall dwarf virus	0	0	0	0	0	0	0	0	0	1197.71	0	0	0	0	0	0	0	0	0	0	0
LP_14984_flag=1_multi=14.0000_len=1423	Viruses	Kitrinoviricota	Magsaviricetes	Nodamuvirales	Nodaviridae	Unclassified	Nodaviridae sp	0	0	0	0	0	0	0	0	0	4.13442	0	0	0	0	0	0	0	0	0	0	0
LP_15914_flag=1_multi=6.0000_len=1107	Viruses	Negarnaviricota	Ellioviricetes	Bunyavirales	Phenuiviridae	Unclassified	Lepidopteran phenui-related virus OKIAV270	0	0	0	0	0	0	0	0	0	1.55041	0	0	0	0	0	0	0	0	0	0	0
LP_17339_flag=1_multi=13.0000_len=592	Viruses	Negarnaviricota	Ellioviricetes	Bunyavirales	Phenuiviridae	Unclassified	Lepidopteran phenui-related virus OKIAV270	0	0	0	0	0	0	0	0	0	1.44274	0	0	0	0	0	0	0	0	0	0	0
LP_17789_flag=1_multi=850.0000_len=1380	Viruses	Duplornaviricota	Resentoviricetes	Reovirales	Sedoreoviridae	Rotavirus	Rotavirus_A	0	0	0	0	0	0	0	0	0	241.325	0	360.201	0	0	0	0	0	0	0	0	0
LP_18169_flag=1_multi=58.0000_len=1792	Viruses	Negarnaviricota	Ellioviricetes	Bunyavirales	Phenuiviridae	Unclassified	Lepidopteran phenui-related virus OKIAV271	0	0	0	0	0	0	0	0	0	21.275	0	0	0	0	0	0	0	0	0	0	0
LP_19101_flag=1_multi=9.0000_len=783	Viruses	Duplornaviricota	Resentoviricetes	Reovirales	Sedoreoviridae	Orbivirus	Morris orbivirus	0	0	0	0	0	0	0	0	0	1.42121	0	0	0	0	0	0	0	0	0	0	0
LP_19143_flag=1_multi=155.0000_len=1468	Viruses	Kitrinoviricota	Magsaviricetes	Nodamuvirales	Nodaviridae	Unclassified	Naganuma virus	0	0	0	0	0	0	0	0	0	45.694	0	0	0	0	0	0	0	0	0	0	0
LP_19753_flag=1_multi=1811.0000_len=4164	Viruses	Duplornaviricota	Resentoviricetes	Reovirales	Sedoreoviridae	Phytoreovirus	Rice gall dwarf virus	0	0	0	0	0	0	0	0	0	1495.5	0	0	0	0	0	0	0	0	0	0	0
LP_20009_flag=1_multi=221.0000_len=2020	Viruses	Kitrinoviricota	Magsaviricetes	Nodamuvirales	Nodaviridae	Unclassified	Hangzhou sepedon violaceus nodavirus 1	0	0	0	0	0	0	0	0	0	105.428	0	0	0	1.23058	0	0	0	0	0	0	0
LP_21450_flag=1_multi=1.0000_len=503	Viruses	Preplasmiviricota	Polintoviricetes	Orthopolintovirales	Adintoviridae	Unclassified	Spodoptera moth adintovirus 1	0	0	0	0	0	0	0	0	0	4.15596	0	0	0	0	0	0	0	0	0	0	0
LP_21625_flag=1_multi=192.0000_len=2811	Viruses	Kitrinoviricota	Magsaviricetes	Nodamuvirales	Nodaviridae	Unclassified	Bat guano associated nodavirus GF-4n	0	0	0	0	0	0	0	0	0	106.246	0	0	0	0	0	0	0	0	0	0	0
LP_21742_flag=1_multi=133.0000_len=3121	Viruses	Kitrinoviricota	Magsaviricetes	Nodamuvirales	Nodaviridae	Unclassified	Sichuan forest noda-like virus 7	0	0	0	0	0	0	0	0	0	54.2428	0	0	0	0	0	0	0	0	0	0	0
LP_21860_flag=1_multi=1802.0000_len=1124	Viruses	Duplornaviricota	Resentoviricetes	Reovirales	Sedoreoviridae	Rotavirus	Rotavirus_A	0	0	0	0	0	0	0	0	0	524.856	0	0	0	0	0	0	0	0	0	0	0
LP_21863_flag=1_multi=14.0000_len=2052	Viruses	Negarnaviricota	Ellioviricetes	Bunyavirales	Phenuiviridae	Unclassified	Lepidopteran phenui-related virus OKIAV270	0	0	0	0	0	0	0	0	0	4.52202	0	0	0	0	0	0	0	0	0	0	0
LP_22235_flag=1_multi=1396.0000_len=2584	Viruses	Duplornaviricota	Resentoviricetes	Reovirales	Sedoreoviridae	Phytoreovirus	Homalodisca vitripennis reovirus	0	0	0	0	0	0	0	0	0	766.849	0	0	0	0	0	0	0	0	0	0	0
LP_2240_flag=1_multi=11.0000_len=789	Viruses	Pisuviricota	Pisoniviricetes	Picornavirales	Picornaviridae	Shanbavirus	Bat picornavirus	0	0	0	0	0	0	0	0	0	1.50734	0	0	0	0	0	0	0	0	0	0	0
LP_22647_flag=1_multi=12.0000_len=1009	Viruses	Kitrinoviricota	Magsaviricetes	Nodamuvirales	Nodaviridae	Unclassified	Rice Noda-like virus	0	0	0	0	0	0	0	0	0	2.23948	0	0	0	0	0	0	0	0	0	0	0
LP_25659_flag=1_multi=240.0000_len=27137	Viruses	Pisuviricota	Pisoniviricetes	Nidovirales	Coronaviridae	Unclassified	Swine_acute_diarrhea_syndrome_related_coronavirus	0	0	0	0	0	0	0	0	0	1293.21	0	0	0	0	0	0	0	0	0	0	0
LP_26705_flag=1_multi=830.0000_len=2088	Viruses	Kitrinoviricota	Magsaviricetes	Nodamuvirales	Nodaviridae	Unclassified	Hangzhou sepedon violaceus nodavirus 1	0	1.15947	0	0	17.3962	0	0	0	3.77606	473.456	0	0	0	21.9092	0	0	0	0	0	0	0
LP_26810_flag=1_multi=2298.0000_len=1607	Viruses	Duplornaviricota	Resentoviricetes	Reovirales	Sedoreoviridae	Rotavirus	Rotavirus_A	0	0	0	0	0	0	0	0	0	647.748	0	549.878	0	0	0	0	0	0	0	0	0
LP_27616_flag=1_multi=51.0000_len=643	Viruses	Duplornaviricota	Resentoviricetes	Reovirales	Sedoreoviridae	Rotavirus	Rotavirus_A	0	0	0	0	0	0	0	0	0	6.02937	0	4.80822	0	0	0	0	0	0	0	0	0
LP_3712_flag=1_multi=857.0000_len=1136	Viruses	Duplornaviricota	Resentoviricetes	Reovirales	Sedoreoviridae	Rotavirus	Rotavirus_A	0	0	0	0	0	0	0	0	0	134.649	0	0	0	0	0	0	0	0	0	0	0
LP_3783_flag=1_multi=680.0000_len=1146	Viruses	Duplornaviricota	Resentoviricetes	Reovirales	Sedoreoviridae	Rotavirus	Rotavirus_A	0	0	0	0	0	0	0	0	0	149.873	0	0	0	0	0	0	0	0	0	0	0
LP_3972_flag=1_multi=1115.0000_len=1354	Viruses	Kitrinoviricota	Magsaviricetes	Nodamuvirales	Nodaviridae	Unclassified	Sichuan forest noda-like virus 4	0	0	0	0	0	0	0	0	0	357.671	0	0	0	0	0	0	0	0	0	0	0
LP_4163_flag=1_multi=32.0000_len=2460	Viruses	Negarnaviricota	Ellioviricetes	Bunyavirales	Phenuiviridae	Unclassified	Lepidopteran phenui-related virus OKIAV271	0	0	0	0	0	0	0	0	0	13.4584	0	0	0	0	0	0	0	0	0	0	0
LP_5049_flag=1_multi=63.0000_len=1556	Viruses	Pisuviricota	Pisoniviricetes	Picornavirales	Picornaviridae	Mischivirus	Mischivirus D	0	0	0	0	0	0	0	0	0	20.1984	0	0	0	0	0	0	0	0	0	0	0
LP_6189_flag=1_multi=5.0000_len=1306	Viruses	Negarnaviricota	Ellioviricetes	Bunyavirales	Phenuiviridae	Unclassified	Lepidopteran phenui-related virus OKIAV270	0	0	0	0	0	0	0	0	0	1.37814	0	0	0	0	0	0	0	0	0	0	0
LP_6904_flag=1_multi=1748.0000_len=2642	Viruses	Duplornaviricota	Resentoviricetes	Reovirales	Sedoreoviridae	Rotavirus	Bat_rotavirus	0	0	0	0	0	0	0	0	0	928.824	0	18.8965	0	0	0	1.0102	0	0	0	0	0
LP_7415_flag=0_multi=1398.7283_len=649	Viruses	Duplornaviricota	Resentoviricetes	Reovirales	Sedoreoviridae	Rotavirus	Rotavirus_A	0	0	0	0	0	0	0	0	0	190.894	0	0	0	0	0	0	0	0	0	0	0
PE_105978_flag=1_multi=785.0000_len=1276	Viruses	Kitrinoviricota	Flasuviricetes	Amarillovirales	Flaviviridae	Pestivirus	Pestivirus_B	217.24	3.08369	3.0496	13.764	190.245	21.8593	2.05348	25.1878	91.2973	23.3423	135.603	119.79	209.422	153.316	0	2.0431	33.4414	11.8707	25.4826	18.5026	66.2193
PE_133019_flag=1_multi=162.0000_len=1329	Viruses	Kitrinoviricota	Flasuviricetes	Amarillovirales	Flaviviridae	Pestivirus	Pestivirus_A	22.0182	0	0	0	29.4575	12.6475	0	2.34057	0	0	28.0667	0	33.1008	9.96529	0	0	0	0	0	0	0
PE_138902_flag=1_multi=6.0000_len=783	Viruses	Pisuviricota	Pisoniviricetes	Picornavirales	Picornaviridae	Unclassified	Picornaviridae sp	0	0	0	0	0	0	0	0	0	0	1.1488	0	0	0	0	0	0	0	0	0	0
PE_143990_flag=1_multi=5.0000_len=1444	Viruses	Pisuviricota	Pisoniviricetes	Picornavirales	Caliciviridae	Unclassified	Soybean thrips Pernambuco virus	0	0	0	0	0	0	0	0	0	0	1.19385	0	0	0	0	0	0	0	0	0	0
PE_170016_flag=1_multi=11.0000_len=3113	Viruses	Kitrinoviricota	Magsaviricetes	Nodamuvirales	Nodaviridae	Unclassified	Army ant associated Nodavirus 1	0	0	0	0	0	0	0	0	0	0	5.56379	0	0	0	0	0	0	0	0	0	0
PE_17190_flag=1_multi=572.0000_len=6290	Viruses	Kitrinoviricota	Flasuviricetes	Amarillovirales	Flaviviridae	Pestivirus	Pestivirus_B	172.681	1.1348	0	1.40626	211.7	168.601	0	14.735	3.01158	0	178.559	14.5236	260.405	60.8051	0	0	6.90137	0	0	0	7.30137
PE_17224_flag=1_multi=3.3828_len=956	Viruses	Kitrinoviricota	Flasuviricetes	Amarillovirales	Flaviviridae	Pestivirus	Pestivirus_A	1.92184	0	0	0	2.13393	0	0	0	0	0	1.53173	0	2.73331	0	0	0	0	0	0	0	0
PE_200450_flag=1_multi=42.0000_len=1859	Viruses	Kitrinoviricota	Magsaviricetes	Nodamuvirales	Nodaviridae	Unclassified	Nodaviridae sp	0	0	0	0	0	0	0	0	0	0	13.1999	0	0	0	0	0	0	0	0	0	0
PE_219289_flag=1_multi=4.0000_len=1839	Viruses	Kitrinoviricota	Alsuviricetes	Hepelivirales	Hepeviridae	Orthohepevirus	Orthohepevirus_A	0	0	0	0	0	0	0	0	0	0	1.50921	0	0	0	0	0	0	0	0	0	0
PE_227115_flag=1_multi=60.1475_len=1755	Viruses	Kitrinoviricota	Flasuviricetes	Amarillovirales	Flaviviridae	Pestivirus	Pestivirus_A	268.774	4.14447	3.72155	17.7339	254.471	24.6229	4.47833	26.9166	117.521	24.1605	176.982	118.326	263.231	153.581	0	1.99769	39.0593	15.7064	13.8954	10.7501	79.0981
PE_227688_flag=1_multi=9.1151_len=3651	Viruses	Kitrinoviricota	Alsuviricetes	Hepelivirales	Hepeviridae	Orthohepevirus	Orthohepevirus_A	17.5813	0	0	1.59294	15.9349	2.16602	4.43464	1.83522	17.0965	4.50049	14.1235	22.1613	16.7936	11.968	4.60824	1.38477	5.32737	2.18092	4.12665	3.5582	7.58024
PE_251767_flag=0_multi=23.5106_len=1506	Viruses	Pisuviricota	Pisoniviricetes	Picornavirales	Picornaviridae	Shanbavirus	Shanbavirus A	0	0	0	0	0	0	0	0	0	0	12.8846	0	0	0	0	0	0	0	0	0	0
PE_276302_flag=1_multi=6.0000_len=2756	Viruses	Negarnaviricota	Monjiviricetes	Mononegavirales	Bornaviridae	Unclassified	electric eel bornavirus	1.28123	0	0	0	1.8092	0	0	0	0	0	3.58155	0	1.55196	3.37806	0	0	0	0	0	0	0
PE_37063_flag=1_multi=93.0000_len=3147	Viruses	Kitrinoviricota	Magsaviricetes	Nodamuvirales	Nodaviridae	Unclassified	Koper noda-like virus 1	0	0	0	0	0	0	0	0	0	0	52.5294	0	0	0	0	0	0	0	0	0	0
PE_38636_flag=0_multi=22.8256_len=3169	Viruses	Pisuviricota	Pisoniviricetes	Picornavirales	Picornaviridae	Shanbavirus	Shanbavirus A	0	0	0	0	0	0	0	0	0	0	26.1971	0	0	0	0	0	0	0	0	0	0
PE_42827_flag=1_multi=77.0000_len=2355	Viruses	Kitrinoviricota	Flasuviricetes	Amarillovirales	Flaviviridae	Pestivirus	Pestivirus_A	40.6672	0	0	4.16901	40.6375	1.44401	1.26704	11.1975	16.1467	3.01468	27.5712	28.5921	46.0956	58.537	0	0	8.08792	2.05657	2.49464	2.05944	14.0957
PE_49604_flag=1_multi=1713.0000_len=1253	Viruses	Kitrinoviricota	Alsuviricetes	Hepelivirales	Hepeviridae	Orthohepevirus	Orthohepevirus_A	254.253	1.94889	0	6.99399	215.573	23.5274	2.90545	21.6237	16.0541	8.80718	154.367	57.5799	268.003	85.0548	0	0	20.2924	4.05574	5.03591	4.41001	24.8956
PE_506_flag=1_multi=838.0000_len=4035	Viruses	Kitrinoviricota	Alsuviricetes	Hepelivirales	Hepeviridae	Orthohepevirus	Orthohepevirus_A	209.244	2.22025	0	7.59134	203.094	19.5937	6.00752	22.2089	32.7336	11.4343	152.542	64.2085	230.64	90.146	0	1.45287	21.5032	5.54794	6.13169	5.62843	35.6449
PE_61110_flag=1_multi=47.0000_len=7128	Viruses	Pisuviricota	Pisoniviricetes	Picornavirales	Picornaviridae	Parechovirus	Scotophilus kuhlii parechovirus	0	0	0	0	0	0	0	0	0	0	60.5034	0	0	0	0	0	0	0	0	0	0
PE_69341_flag=1_multi=459.6528_len=1463	Viruses	Kitrinoviricota	Flasuviricetes	Amarillovirales	Flaviviridae	Pestivirus	Pestivirus_A	117.375	1.35682	0	3.80811	108.854	18.9962	1.92241	14.602	20.3629	5.6633	77.2848	42.1461	125.802	79.5534	0	1.27126	11.7202	1.7983	4.70951	4.11889	14.7802
PE_77034_flag=1_multi=6985.8481_len=13316	Viruses	Duplornaviricota	Resentoviricetes	Reovirales	Sedoreoviridae	Orthoreovirus	Mammalian_orthoreovirus	43918.9	989.74	5092.48	124536	26365.7	45491.8	91947.5	9761.33	71221.3	53639.9	19713.5	63877.6	29941.7	8080.93	366575	64484.5	25496.6	103257	33371.3	29374.9	24052.9
PE_84824_flag=1_multi=20.0000_len=1858	Viruses	Kitrinoviricota	Magsaviricetes	Nodamuvirales	Nodaviridae	Unclassified	Nodaviridae sp	0	0	0	0	0	0	0	0	0	0	6.50986	0	0	0	0	0	0	0	0	0	0
PE_90873_flag=1_multi=163.0000_len=946	Viruses	Kitrinoviricota	Flasuviricetes	Amarillovirales	Flaviviridae	Pestivirus	Pestivirus_A	20.0014	0	0	0	22.6846	4.35693	0	2.50016	1.2973	0	16.1508	4.0761	26.7077	7.69716	0	0	0	0	0	0	2.5859
PE_98486_flag=1_multi=40.0000_len=6883	Viruses	Pisuviricota	Stelpaviricetes	Stellavirales	Astroviridae	Unclassified	Hangzhou astrovirus 1	0	0	0	0	0	0	0	0	0	0	49.4884	0	0	0	0	0	0	0	0	5.402	0
PM_10241_flag=1_multi=9.0000_len=775	Viruses	Pisuviricota	Pisoniviricetes	Picornavirales	Picornaviridae	Shanbavirus	Rhinolophus bat shanbavirus	0	0	0	0	0	0	0	0	0	0	0	1.28615	0	0	0	0	0	0	0	0	0
PM_10376_flag=1_multi=1341.0000_len=2346	Viruses	Duplornaviricota	Resentoviricetes	Reovirales	Sedoreoviridae	Rotavirus	Rotavirus_A	0	0	0	0	0	0	0	0	0	0	0	478.625	0	0	0	0	0	0	0	0	0
PM_10936_flag=1_multi=21.0000_len=3110	Viruses	Kitrinoviricota	Magsaviricetes	Nodamuvirales	Nodaviridae	Unclassified	Eriocheir sinensis nodavirus 1	0	0	0	0	0	0	0	0	0	0	0	13.3562	0	0	0	0	0	1.75047	0	0	0
PM_12179_flag=1_multi=26.0000_len=5399	Viruses	Pisuviricota	Pisoniviricetes	Nidovirales	Coronaviridae	Unclassified	Swine_acute_diarrhea_syndrome_related_coronavirus	0	0	0	0	0	0	0	0	0	0	0	26.3759	0	0	0	0	0	0	0	0	0
PM_12312_flag=1_multi=24.0000_len=3188	Viruses	Pisuviricota	Stelpaviricetes	Stellavirales	Astroviridae	Unclassified	Bat astrovirus	0	0	0	0	0	0	0	0	0	0	0	19.2131	0	0	0	0	0	0	0	0	0
PM_13454_flag=1_multi=17.0000_len=1898	Viruses	Pisuviricota	Stelpaviricetes	Stellavirales	Astroviridae	Unclassified	Bat astrovirus	0	0	0	0	0	0	0	0	0	0	0	8.0137	0	0	0	0	0	0	0	0	0
PM_16325_flag=1_multi=13.0000_len=807	Viruses	Pisuviricota	Stelpaviricetes	Stellavirales	Astroviridae	Unclassified	Bat astrovirus	0	0	0	0	0	0	0	0	0	0	0	2.01826	0	0	0	0	0	0	0	0	0
PM_17228_flag=1_multi=26.0000_len=2103	Viruses	Pisuviricota	Pisoniviricetes	Nidovirales	Coronaviridae	Unclassified	Swine_acute_diarrhea_syndrome_related_coronavirus	0	0	0	0	0	0	0	0	0	0	0	10.9224	0	0	0	0	0	0	0	0	0
PM_18069_flag=1_multi=2712.0000_len=2555	Viruses	Duplornaviricota	Resentoviricetes	Reovirales	Sedoreoviridae	Rotavirus	Bat_rotavirus	0	0	0	0	0	0	0	0	0	0	0	1486.65	0	0	0	1.1237	0	0	0	0	0
PM_18273_flag=1_multi=7.0000_len=798	Viruses	Pisuviricota	Stelpaviricetes	Stellavirales	Astroviridae	Mamastrovirus	Mamastrovirus_17	0	0	0	0	0	0	0	0	0	0	0	2.05784	0	0	0	0	0	0	0	0	0
PM_18782_flag=1_multi=17.0000_len=1971	Viruses	Pisuviricota	Pisoniviricetes	Nidovirales	Coronaviridae	Unclassified	Swine_acute_diarrhea_syndrome_related_coronavirus	0	0	0	0	0	0	0	0	0	0	0	7.73668	0	0	0	0	0	0	0	0	0
PM_19384_flag=1_multi=23.0000_len=980	Viruses	Kitrinoviricota	Alsuviricetes	Hepelivirales	Hepeviridae	Orthohepevirus	Orthohepevirus_A	0	0	0	0	0	1.17015	3.67005	0	2.22394	0	1.03617	4.72907	1.5288	1.18232	0	0	0	0	0	0	0
PM_19571_flag=1_multi=1552.0000_len=1051	Viruses	Duplornaviricota	Resentoviricetes	Reovirales	Sedoreoviridae	Rotavirus	Rotavirus_A	0	0	0	0	0	0	0	0	0	0	0	502.924	0	0	0	0	0	0	0	0	0
PM_19623_flag=1_multi=21.0000_len=551	Viruses	Pisuviricota	Pisoniviricetes	Picornavirales	Caliciviridae	Norovirus	Norwalk_virus	0	0	0	0	0	0	0	0	0	0	0	2.23592	0	0	0	0	0	0	0	0	0
PM_20246_flag=1_multi=10.0000_len=625	Viruses	Cressdnaviricota	Arfiviricetes	Cirlivirales	Circoviridae	Unclassified	Wastewater CRESS DNA virus 2	0	0	0	0	0	0	0	0	0	0	0	1.14764	0	0	0	0	0	0	0	0	0
PM_20800_flag=1_multi=7.0000_len=578	Viruses	Pisuviricota	Stelpaviricetes	Stellavirales	Astroviridae	Mamastrovirus	Bat_astrovirus_Ha/Guangxi/LS11/2007	0	0	0	0	0	0	0	0	0	0	0	2.39422	0	0	0	0	0	0	0	0	0
PM_21585_flag=1_multi=25.0000_len=3848	Viruses	Pisuviricota	Stelpaviricetes	Stellavirales	Astroviridae	Unclassified	Bat astrovirus	0	0	0	0	0	0	0	0	0	0	0	24.9711	0	0	0	0	0	0	0	0	0
PM_21839_flag=1_multi=3.0000_len=593	Viruses	Pisuviricota	Stelpaviricetes	Stellavirales	Astroviridae	Unclassified	Bat astrovirus	0	0	0	0	0	0	0	0	0	0	0	1.00913	0	0	0	0	0	0	0	0	0
PM_23723_flag=1_multi=8.0000_len=784	Viruses	Pisuviricota	Pisoniviricetes	Picornavirales	Picornaviridae	Shanbavirus	Pangolin shanbavirus	0	0	0	0	0	0	0	0	0	0	0	1.12785	0	0	0	0	0	0	0	0	0
PM_25244_flag=1_multi=10.0000_len=507	Viruses	Pisuviricota	Stelpaviricetes	Stellavirales	Astroviridae	Mamastrovirus	Mamastrovirus 17	0	0	0	0	0	0	0	0	0	0	0	1.24657	0	0	0	0	0	0	0	0	0
PM_25647_flag=1_multi=48.0000_len=3341	Viruses	Pisuviricota	Pisoniviricetes	Nidovirales	Coronaviridae	Unclassified	Swine_acute_diarrhea_syndrome_related_coronavirus	0	0	0	0	0	0	0	0	0	0	0	32.866	0	0	0	0	0	0	0	0	0
PM_25780_flag=1_multi=9.0000_len=822	Viruses	Pisuviricota	Stelpaviricetes	Stellavirales	Astroviridae	Unclassified	Rhinolophus pusillus astrovirus	0	0	0	0	0	0	0	0	0	0	0	1.68189	0	0	0	0	0	0	0	0	0
PM_2789_flag=1_multi=19.0000_len=1169	Viruses	Pisuviricota	Stelpaviricetes	Stellavirales	Astroviridae	Unclassified	Bat astrovirus	0	0	0	0	0	0	0	0	0	0	0	4.19482	0	0	0	0	0	0	0	0	0
PM_28999_flag=1_multi=14.0000_len=703	Viruses	Artverviricota	Revtraviricetes	Blubervirales	Hepadnaviridae	Unclassified	Bat_hepadnavirus	0	0	0	0	0	0	0	0	0	0	0	2.31507	0	0	0	0	0	0	0	0	0
PM_29449_flag=1_multi=9.0000_len=809	Viruses	Pisuviricota	Stelpaviricetes	Stellavirales	Astroviridae	Unclassified	Bat astrovirus	0	0	0	0	0	0	0	0	0	0	0	2.17656	0	0	0	0	0	0	0	0	0
PM_29544_flag=1_multi=30.0000_len=4939	Viruses	Pisuviricota	Pisoniviricetes	Nidovirales	Coronaviridae	Unclassified	Swine_acute_diarrhea_syndrome_related_coronavirus	0	0	0	0	0	0	0	0	0	0	0	31.1248	0	0	0	0	0	0	0	0	0
PM_31620_flag=1_multi=8.0000_len=558	Viruses	Pisuviricota	Stelpaviricetes	Stellavirales	Astroviridae	Mamastrovirus	Bat_astrovirus_Ha/Guangxi/LS11/2007	0	0	0	0	0	0	0	0	0	0	0	1.54338	0	0	0	0	0	0	0	0	0
PM_31886_flag=1_multi=6.0000_len=906	Viruses	Pisuviricota	Stelpaviricetes	Stellavirales	Astroviridae	Mamastrovirus	Bat_astrovirus_Ha/Guangxi/LS11/2007	0	0	0	0	0	0	0	0	0	0	0	1.6621	0	0	0	0	0	0	0	0	0
PM_32172_flag=1_multi=8.0000_len=1725	Viruses	Pisuviricota	Stelpaviricetes	Stellavirales	Astroviridae	Unclassified	Rhinolophus pusillus astrovirus	0	0	0	0	0	0	0	0	0	0	0	5.30289	0	0	0	0	0	0	0	0	0
PM_32381_flag=1_multi=18.0000_len=2895	Viruses	Pisuviricota	Stelpaviricetes	Stellavirales	Astroviridae	Unclassified	Bat astrovirus	0	0	0	0	0	0	0	0	0	0	0	12.2877	0	0	0	0	0	0	0	0	0
PM_3240_flag=1_multi=17.0000_len=920	Viruses	Pisuviricota	Pisoniviricetes	Nidovirales	Coronaviridae	Unclassified	Swine_acute_diarrhea_syndrome_related_coronavirus	0	0	0	0	0	0	0	0	0	0	0	3.10654	0	0	0	0	0	0	0	0	0
PM_33242_flag=1_multi=3.0000_len=561	Viruses	Pisuviricota	Stelpaviricetes	Stellavirales	Astroviridae	Unclassified	Bat astrovirus BtSY4	0	0	0	0	0	0	0	0	0	0	0	1.32572	0	0	0	0	0	0	0	0	0
PM_33392_flag=1_multi=112.0000_len=6643	Viruses	Kitrinoviricota	Alsuviricetes	Hepelivirales	Hepeviridae	Orthohepevirus	Longquan Rhinolophus sinicus orthohepevirus 1	0	0	0	0	0	0	0	0	0	0	0	154.951	0	0	0	0	0	0	0	0	0
PM_34562_flag=1_multi=13.0000_len=1080	Viruses	Pisuviricota	Stelpaviricetes	Stellavirales	Astroviridae	Mamastrovirus	Bat_astrovirus_Ha/Guangxi/LS11/2007	0	0	0	0	0	0	0	0	0	0	0	3.66058	0	0	0	0	0	0	0	0	0
PM_36358_flag=1_multi=22.0000_len=2960	Viruses	Pisuviricota	Pisoniviricetes	Nidovirales	Coronaviridae	Alphacoronavirus	Rhinolophus_bat_coronavirus_HKU2	0	0	0	0	0	0	0	0	0	0	0	12.9208	0	0	0	0	0	0	0	0	0
PM_36629_flag=1_multi=16.0000_len=2428	Viruses	Pisuviricota	Pisoniviricetes	Nidovirales	Coronaviridae	Unclassified	Swine_acute_diarrhea_syndrome_related_coronavirus	0	0	0	0	0	0	0	0	0	0	0	6.68797	0	0	0	0	0	0	0	0	0
PM_37218_flag=1_multi=8.0000_len=960	Viruses	Pisuviricota	Stelpaviricetes	Stellavirales	Astroviridae	Unclassified	Bat astrovirus	0	0	0	0	0	0	0	0	0	0	0	2.29528	0	0	0	0	0	0	0	0	0
PM_374_flag=1_multi=9.0000_len=599	Viruses	Pisuviricota	Stelpaviricetes	Stellavirales	Astroviridae	Mamastrovirus	Bat_astrovirus_Ha/Guangxi/LS11/2007	0	0	0	0	0	0	0	0	0	0	0	1.10807	0	0	0	0	0	0	0	0	0
PM_37571_flag=1_multi=50.0000_len=2803	Viruses	Pisuviricota	Pisoniviricetes	Nidovirales	Coronaviridae	Unclassified	Swine_acute_diarrhea_syndrome_related_coronavirus	0	0	0	0	0	0	0	0	0	0	0	27.1081	0	0	0	0	0	0	0	0	0
PM_37725_flag=1_multi=9.0000_len=916	Viruses	Pisuviricota	Stelpaviricetes	Stellavirales	Astroviridae	Unclassified	Bat astrovirus	0	0	0	0	0	0	0	0	0	0	0	1.9589	0	0	0	0	0	0	0	0	0
PM_39005_flag=1_multi=8.0000_len=563	Viruses	Pisuviricota	Stelpaviricetes	Stellavirales	Astroviridae	Unclassified	Rhinolophus pusillus astrovirus	0	0	0	0	0	0	0	0	0	0	0	1.04871	0	0	0	0	0	0	0	0	0
PM_3958_flag=1_multi=3896.0000_len=1088	Viruses	Duplornaviricota	Resentoviricetes	Reovirales	Sedoreoviridae	Rotavirus	Rotavirus_A	0	0	0	0	0	0	0	0	0	311.977	0	832.554	0	0	0	0	0	0	0	0	0
PM_39712_flag=1_multi=8.0000_len=1214	Viruses	Pisuviricota	Stelpaviricetes	Stellavirales	Astroviridae	Unclassified	Rhinolophus pusillus astrovirus	0	0	0	0	0	0	0	0	0	0	0	4.66971	0	0	0	0	0	0	0	0	0
PM_39822_flag=1_multi=25.0000_len=6935	Viruses	Pisuviricota	Stelpaviricetes	Stellavirales	Astroviridae	Unclassified	Bat picornavirus CX8	0	0	0	0	0	0	0	0	0	0	0	35.3394	0	0	0	0	0	0	0	0	0
PM_40011_flag=1_multi=2695.0000_len=3311	Viruses	Duplornaviricota	Resentoviricetes	Reovirales	Sedoreoviridae	Rotavirus	Rotavirus_A	0	0	0	0	0	0	0	0	0	779.942	0	1881.81	0	0	0	5.2553	0	0	0	0	0
PM_41414_flag=1_multi=429.0000_len=650	Viruses	Duplornaviricota	Resentoviricetes	Reovirales	Sedoreoviridae	Rotavirus	Rotavirus_A	0	0	0	0	0	0	0	0	0	14.0183	0	76.0411	0	0	0	0	0	0	0	0	0
PM_41459_flag=1_multi=8.0000_len=1253	Viruses	Pisuviricota	Stelpaviricetes	Stellavirales	Astroviridae	Unclassified	Bat astrovirus	0	0	0	0	0	0	0	0	0	0	0	2.55251	0	0	0	0	0	0	0	0	0
PM_41940_flag=1_multi=38.0000_len=5409	Viruses	Pisuviricota	Pisoniviricetes	Picornavirales	Caliciviridae	Norovirus	Norwalk_virus	0	0	0	0	0	0	0	0	0	0	0	43.6103	0	0	0	0	0	0	0	0	0
PM_42146_flag=1_multi=8.0000_len=768	Viruses	Pisuviricota	Pisoniviricetes	Picornavirales	Picornaviridae	Shanbavirus	Pangolin shanbavirus	0	0	0	0	0	0	0	0	0	0	0	1.40487	0	0	0	0	0	0	0	0	0
PM_43632_flag=1_multi=2757.5644_len=2813	Viruses	Duplornaviricota	Resentoviricetes	Reovirales	Sedoreoviridae	Rotavirus	Rotavirus_A	0	0	0	0	0	0	0	0	0	894.456	0	1843.72	0	0	0	5.65257	0	0	0	0	0
PM_5125_flag=1_multi=13.0000_len=510	Viruses	Pisuviricota	Stelpaviricetes	Stellavirales	Astroviridae	Mamastrovirus	Bat_astrovirus_Ha/Guangxi/LS11/2007	0	0	0	0	0	0	0	0	0	0	0	1.6621	0	0	0	0	0	0	0	0	0
PM_5374_flag=1_multi=7.0000_len=1084	Viruses	Pisuviricota	Pisoniviricetes	Picornavirales	Picornaviridae	Shanbavirus	Rhinolophus bat shanbavirus	0	0	0	0	0	0	0	0	0	0	0	2.43379	0	0	0	0	0	0	0	0	0
PM_5688_flag=1_multi=11.5497_len=1460	Viruses	Artverviricota	Revtraviricetes	Blubervirales	Hepadnaviridae	Orthohepadnavirus	Hepatitis B virus	1.73203	0	0	0	2.92256	0	3.51713	0	1.04247	0	2.70305	2.31507	2.06156	0	0	0	0	0	0	0	0
PM_6450_flag=1_multi=192.0000_len=1382	Viruses	Kitrinoviricota	Magsaviricetes	Nodamuvirales	Nodaviridae	Unclassified	Rice Noda-like virus	0	0	0	0	0	0	0	0	0	0	0	56.1157	0	0	0	0	0	0	0	0	0
PS_119418_flag=1_multi=3.0000_len=568	Viruses	Kitrinoviricota	Alsuviricetes	Hepelivirales	Hepeviridae	Unclassified	Swiper virus	2.25402	0	0	0	0	0	0	0	0	0	0	0	0	0	1248.76	0	0	0	0	0	32.4505
PS_130490_flag=1_multi=12.0000_len=4077	Viruses	Pisuviricota	Pisoniviricetes	Picornavirales	Picornaviridae	Unclassified	Picornaviridae sp	0	0	0	0	0	0	0	0	0	0	0	0	8.4084	0	0	0	0	0	0	0	0
PS_161271_flag=1_multi=13.0000_len=2878	Viruses	Kitrinoviricota	Magsaviricetes	Nodamuvirales	Nodaviridae	Unclassified	Sheep associated noda-like virus	0	0	0	0	0	0	0	0	0	0	0	0	6.64796	0	1.8125	0	0	0	0	0	0
PS_163724_flag=1_multi=27.0000_len=8999	Viruses	Kitrinoviricota	Alsuviricetes	Hepelivirales	Hepeviridae	Unclassified	Swiper virus	32.7425	0	0	0	0	0	0	0	0	0	0	0	46.8137	0	26974	0	0	0	0	0	883.288
PS_166706_flag=1_multi=4.0000_len=817	Viruses	Pisuviricota	Pisoniviricetes	Picornavirales	Picornaviridae	Unclassified	Picornaviridae sp gcode 4	0	51.8799	0	0	0	0	0	0	0	0	0	0	0	0	0	0	0	267.937	0	9.81201	0
PS_170595_flag=1_multi=5.0000_len=1807	Viruses	Kitrinoviricota	Magsaviricetes	Nodamuvirales	Nodaviridae	Unclassified	Ixodes ricinus noda-like-virus 1	0	0	0	0	0	0	0	0	0	0	0	0	2.43218	0	2.01388	0	0	0	0	0	0
PS_22843_flag=1_multi=5.0000_len=1182	Viruses	Kitrinoviricota	Magsaviricetes	Nodamuvirales	Nodaviridae	Unclassified	Nodaviridae sp	0	0	0	0	0	0	0	0	0	0	0	0	1.13502	0	0	0	0	0	0	0	0
PS_33876_flag=1_multi=5.0000_len=1992	Viruses	Kitrinoviricota	Magsaviricetes	Nodamuvirales	Nodaviridae	Unclassified	Nodaviridae sp	0	0	0	0	0	0	0	0	0	0	0	0	2.82596	0	0	0	0	0	0	0	0
SM_108198_flag=1_multi=80.0000_len=4244	Viruses	Duplornaviricota	Resentoviricetes	Reovirales	Sedoreoviridae	Phytoreovirus	Rice gall dwarf virus	0	0	0	0	0	0	0	0	0	0	0	0	0	67.9956	0	0	0	0	0	0	0
SM_113043_flag=1_multi=13.0000_len=2164	Viruses	Cossaviricota	Quintoviricetes	Piccovirales	Parvoviridae	Ambidensovirus	Afoambidensovirus incertum 1	0	0	0	0	0	0	0	0	0	0	0	0	0	5.26013	0	0	0	0	0	0	0
SM_115412_flag=1_multi=5.0000_len=1691	Viruses	Artverviricota	Revtraviricetes	Ortervirales	Retroviridae	Unclassified	Maize-associated retrovirus 1	0	0	0	0	0	0	0	0	0	0	0	0	0	1.93032	0	0	0	0	0	0	0
SM_118499_flag=1_multi=17.0000_len=826	Viruses	Duplornaviricota	Resentoviricetes	Reovirales	Sedoreoviridae	Rotavirus	Rotavirus H	0	0	0	0	0	0	0	0	0	0	0	0	0	2.65419	0	0	0	0	0	0	0
SM_121720_flag=1_multi=2345.0000_len=2037	Viruses	Kitrinoviricota	Magsaviricetes	Nodamuvirales	Nodaviridae	Unclassified	Guiyang nodavirus 2	0	0	0	0	0	0	0	0	0	0	0	0	0	872.433	0	0	0	0	0	0	0
SM_125031_flag=1_multi=6.0000_len=1817	Viruses	Artverviricota	Revtraviricetes	Ortervirales	Retroviridae	Unclassified	Maize-associated retrovirus 1	0	0	0	0	0	0	0	0	0	0	0	0	0	1.97858	0	0	0	0	0	0	0
SM_127460_flag=0_multi=14.0936_len=8100	Viruses	Pisuviricota	Pisoniviricetes	Picornavirales	Picornaviridae	Mischivirus	Mischivirus_A	0	0	0	0	0	0	0	0	0	0	0	0	0	30.9575	0	0	0	0	0	0	0
SM_127933_flag=1_multi=20.0000_len=838	Viruses	Duplornaviricota	Resentoviricetes	Reovirales	Sedoreoviridae	Rotavirus	Rotavirus H	0	0	0	0	0	0	0	0	0	0	0	0	0	2.48529	0	0	0	0	0	0	0
SM_137656_flag=1_multi=20.0000_len=2438	Viruses	Kitrinoviricota	Flasuviricetes	Amarillovirales	Flaviviridae	Pestivirus	Pestivirus_B	7.07049	0	0	0	7.56154	0	0	0	4.56371	1.85188	5.24843	7.49924	8.47789	4.58452	0	0	0	0	0	0	2.07886
SM_139184_flag=1_multi=11.0000_len=3435	Viruses	Duplornaviricota	Resentoviricetes	Reovirales	Sedoreoviridae	Rotavirus	Rotavirus H	0	0	0	0	0	0	0	0	0	0	0	0	0	7.45587	0	0	0	0	0	0	0
SM_14243_flag=1_multi=18.0000_len=1290	Viruses	Duplornaviricota	Resentoviricetes	Reovirales	Sedoreoviridae	Rotavirus	Bat rotavirus	0	0	0	0	0	0	0	0	0	0	0	0	0	4.34322	0	0	0	0	0	0	0
SM_144036_flag=1_multi=14.0000_len=1532	Viruses	Kitrinoviricota	Alsuviricetes	Hepelivirales	Hepeviridae	Orthohepevirus	Orthohepevirus_A	6.88068	0	0	0	7.51515	2.16602	0	0	0	0	5.87914	1.70167	6.53214	2.21987	0	0	0	0	0	0	0
SM_147608_flag=1_multi=4.0000_len=1501	Viruses	Pisuviricota	Pisoniviricetes	Picornavirales	Picornaviridae	Mischivirus	Mischivirus_A	0	0	0	0	0	0	0	0	0	0	0	0	0	1.39948	0	0	0	0	0	0	0
SM_14886_flag=1_multi=6.0000_len=982	Viruses	Pisuviricota	Pisoniviricetes	Picornavirales	Picornaviridae	Unclassified	Bat picornavirus BtSY1	0	0	0	0	0	0	0	0	0	0	0	0	0	1.08581	0	0	0	0	0	0	0
SM_151482_flag=1_multi=8.0000_len=3962	Viruses	Pisuviricota	Pisoniviricetes	Picornavirales	Picornaviridae	Unclassified	Bat picornavirus BtSY1	0	0	0	0	0	0	0	0	0	0	0	0	0	5.4049	0	0	0	0	0	0	0
SM_164570_flag=1_multi=15.0000_len=527	Viruses	Duplornaviricota	Resentoviricetes	Reovirales	Sedoreoviridae	Rotavirus	Rotavirus C	0	0	0	0	0	0	0	0	0	0	0	0	0	1.37535	0	0	0	0	0	0	0
SM_20216_flag=1_multi=6.0000_len=895	Viruses	Pisuviricota	Pisoniviricetes	Picornavirales	Picornaviridae	Unclassified	Picornaviridae sp	0	0	0	0	0	0	0	0	0	0	0	0	0	1.06168	0	0	0	0	0	0	0
SM_20802_flag=1_multi=763.5845_len=567	Viruses	Kitrinoviricota	Flasuviricetes	Amarillovirales	Flaviviridae	Pestivirus	Pestivirus_A	29.2785	0	0	0	30.8956	21.6104	0	1.86182	0	0	29.0578	1.16743	40.6522	1529.37	0	0	0	0	0	0	0
SM_22253_flag=1_multi=12.0000_len=2466	Viruses	Duplornaviricota	Resentoviricetes	Reovirales	Sedoreoviridae	Rotavirus	Rotavirus H	0	0	0	0	0	0	0	0	0	0	0	0	0	4.94645	0	0	0	0	0	0	0
SM_23026_flag=1_multi=7.0000_len=2320	Viruses	Pisuviricota	Pisoniviricetes	Picornavirales	Picornaviridae	Unclassified	Bat picornavirus BtSY1	0	0	0	0	0	0	0	0	0	0	0	0	0	2.84723	0	0	0	0	0	0	0
SM_23918_flag=1_multi=145.0000_len=1374	Viruses	Pisuviricota	Pisoniviricetes	Picornavirales	Picornaviridae	Enterovirus	Enterovirus_B	22.6588	0	0	0	23.1717	2.2656	1.83502	4.22899	3.6834	1.24894	18.9664	12.446	26.8003	18.8689	0	0	3.92288	1.0235	1.32892	1.21841	4.38589
SM_33731_flag=1_multi=6.0000_len=1256	Viruses	Pisuviricota	Pisoniviricetes	Picornavirales	Picornaviridae	Mischivirus	Mischivirus_A	0	0	0	0	0	0	0	0	0	0	0	0	0	2.05097	0	0	0	0	0	0	0
SM_37823_flag=1_multi=11.0000_len=1475	Viruses	Kitrinoviricota	Magsaviricetes	Nodamuvirales	Nodaviridae	Unclassified	Erysiphe necator associated nodavirus 3	0	0	0	0	0	0	0	0	0	0	0	0	0	3.25742	0	0	0	0	0	0	0
SM_45034_flag=1_multi=9.0000_len=2105	Viruses	Kitrinoviricota	Alsuviricetes	Hepelivirales	Hepeviridae	Orthohepevirus	Orthohepevirus_A	2.44383	0	0	0	3.31687	0	0	0	0	0	2.52285	0	3.52087	3.1609	0	0	0	0	0	0	0
SM_47470_flag=1_multi=10.0000_len=2167	Viruses	Duplornaviricota	Resentoviricetes	Reovirales	Sedoreoviridae	Rotavirus	Rotavirus H	0	0	0	0	0	0	0	0	0	0	0	0	0	4.87406	0	0	0	0	0	0	0
SM_54096_flag=1_multi=5.0000_len=1281	Viruses	Pisuviricota	Pisoniviricetes	Picornavirales	Picornaviridae	Unclassified	Bat_picornavirus_2	0	0	0	0	0	0	0	0	0	0	0	0	0	1.15819	0	0	0	0	0	0	0
SM_64588_flag=1_multi=1852.0000_len=1344	Viruses	Kitrinoviricota	Flasuviricetes	Amarillovirales	Flaviviridae	Flavivirus	Hangzhou nephotettix cincticeps flavivirus 1	0	0	0	0	0	0	0	0	0	0	0	0	0	495.176	0	0	0	0	0	0	0
SM_66420_flag=1_multi=15.0541_len=1103	Viruses	Duplornaviricota	Resentoviricetes	Reovirales	Sedoreoviridae	Rotavirus	Rotavirus J	0	0	0	0	0	0	0	0	0	0	0	0	0	3.66761	0	0	0	0	0	0	0
SM_67266_flag=1_multi=10.0000_len=1595	Viruses	Kitrinoviricota	Alsuviricetes	Hepelivirales	Hepeviridae	Orthohepevirus	Orthohepevirus_A	3.08444	0	0	0	2.08754	0	0	0	4.12355	0	2.23002	4.80822	3.33556	2.89548	0	0	0	0	0	0	1.9521
SM_71472_flag=0_multi=10.2566_len=8040	Viruses	Pisuviricota	Pisoniviricetes	Picornavirales	Picornaviridae	Mischivirus	Mischivirus_A	0	0	0	0	0	0	0	0	0	0	0	0	0	19.6652	0	0	0	0	0	0	0
SM_72063_flag=1_multi=16.0000_len=2263	Viruses	Duplornaviricota	Resentoviricetes	Reovirales	Sedoreoviridae	Rotavirus	Rotavirus H	0	0	0	0	0	0	0	0	0	0	0	0	0	4.58452	0	0	0	0	0	0	0
SM_80043_flag=1_multi=7.0000_len=1848	Viruses	Pisuviricota	Pisoniviricetes	Picornavirales	Picornaviridae	Unclassified	Bat_picornavirus_2	0	0	0	0	0	0	0	0	0	0	0	0	0	2.43703	0	0	0	0	0	0	0
SM_86553_flag=1_multi=6.0000_len=2255	Viruses	Pisuviricota	Pisoniviricetes	Picornavirales	Picornaviridae	Unclassified	Picornaviridae sp	0	0	0	0	0	0	0	0	0	0	0	0	0	2.34052	0	0	0	0	0	0	0
SM_88366_flag=1_multi=6.0000_len=1527	Viruses	Pisuviricota	Pisoniviricetes	Picornavirales	Picornaviridae	Unclassified	Bat_picornavirus_2	0	0	0	0	0	0	0	0	0	0	0	0	0	1.6649	0	0	0	0	0	0	0
TG_1129_flag=1_multi=119.0000_len=986	Viruses	Duplornaviricota	Resentoviricetes	Reovirales	Sedoreoviridae	Rotavirus	Rotavirus_A	0	0	0	41.1923	0	0	0	0	0	0	0	0	0	0	10.7091	2.202	0	0	0	316.96	0
TG_2437_flag=1_multi=122.0000_len=525	Viruses	Duplornaviricota	Resentoviricetes	Reovirales	Sedoreoviridae	Rotavirus	Rotavirus_A	0	0	0	16.2529	0	0	0	0	0	0	0	0	0	0	5.85211	0	0	0	0	110.606	0
TG_2570_flag=1_multi=130.0000_len=1934	Viruses	Duplornaviricota	Resentoviricetes	Reovirales	Sedoreoviridae	Rotavirus	Rotavirus_A	0	0	0	103.043	0	0	0	0	0	0	0	0	0	0	23.4203	3.41651	0	0	0	536.954	0
TG_2595_flag=1_multi=16004.0000_len=4708	Viruses	Kitrinoviricota	Magsaviricetes	Nodamuvirales	Nodaviridae	Mosinovirus		0	0	0	0	0	0	0	0	0	0	0	0	0	0	7071.4	0	0	0	0	0	0
TG_2833_flag=1_multi=187.0000_len=1862	Viruses	Duplornaviricota	Resentoviricetes	Reovirales	Sedoreoviridae	Rotavirus	Rotavirus_A	0	0	0	68.7451	0	0	0	0	0	0	0	0	0	0	32.3761	6.3563	0	0	0	438.262	0
TG_3057_flag=1_multi=3785.0000_len=1294	Viruses	Kitrinoviricota	Magsaviricetes	Nodamuvirales	Nodaviridae	Unclassified	Mayzas noda-like virus	0	0	0	0	0	0	0	0	0	0	0	0	0	0	453.325	0	0	0	0	0	0
TG_3090_flag=1_multi=26.0000_len=976	Viruses	Pisuviricota	Stelpaviricetes	Stellavirales	Astroviridae	Unclassified	Bat astrovirus	0	0	0	0	0	0	0	0	0	0	0	0	0	0	2.2745	0	0	0	0	0	0
TG_4300_flag=1_multi=129.0000_len=1041	Viruses	Duplornaviricota	Resentoviricetes	Reovirales	Sedoreoviridae	Rotavirus	Rotavirus_C	0	0	0	37.7949	0	0	0	0	0	0	0	0	0	0	12.4387	1.95229	0	0	0	376.404	0
TG_4426_flag=1_multi=47.0000_len=1882	Viruses	Duplornaviricota	Resentoviricetes	Reovirales	Sedoreoviridae	Orthoreovirus	Mammalian_orthoreovirus	1.82694	0	0	5.04015	1.55406	6.22418	23.2436	3.93642	3.08108	5.51256	1.08122	12.6834	1.41298	1.80968	10.7091	14.4719	3.05113	37.8025	6.62129	23.5057	22.1069
TG_4448_flag=1_multi=19.0000_len=745	Viruses	Pisuviricota	Pisoniviricetes	Nidovirales	Coronaviridae	Alphacoronavirus	Bat_alphacoronavirus	0	0	0	0	0	0	0	0	0	0	0	0	0	0	1.37418	0	0	0	0	0	0
TG_4865_flag=1_multi=32.0000_len=843	Viruses	Pisuviricota	Pisoniviricetes	Nidovirales	Coronaviridae	Alphacoronavirus	Bat_coronavirus_A701/2005	0	0	0	0	0	0	0	0	0	0	0	0	0	0	2.41666	0	0	0	0	0	0
TG_4894_flag=1_multi=208.0000_len=1216	Viruses	Duplornaviricota	Resentoviricetes	Reovirales	Sedoreoviridae	Rotavirus	Rotavirus_A	0	0	0	62.9956	0	0	0	0	0	0	0	0	0	0	22.3067	2.29281	0	0	0	350.882	0
TG_4927_flag=1_multi=239.4963_len=3111	Viruses	Kitrinoviricota	Magsaviricetes	Nodamuvirales	Nodaviridae	Unclassified	Guiyang nodavirus 1	0	0	0	0	0	0	0	0	0	0	0	0	0	0	59.8716	0	0	1.5496	0	0	0
TG_5240_flag=0_multi=254.5282_len=4698	Viruses	Cossaviricota	Quintoviricetes	Piccovirales	Parvoviridae	Ambidensovirus	Densovirus_SC3908	0	0	0	0	0	0	0	0	0	0	0	0	0	0	410.086	0	0	0	0	0	0
TG_5413_flag=1_multi=219.0000_len=586	Viruses	Duplornaviricota	Resentoviricetes	Reovirales	Sedoreoviridae	Rotavirus	Rotavirus_A	0	0	0	25.3003	0	0	0	0	0	0	0	0	0	0	11.8227	1.72528	0	0	0	203.971	0
TG_5606_flag=1_multi=46.0000_len=542	Viruses	Pisuviricota	Pisoniviricetes	Nidovirales	Coronaviridae	Alphacoronavirus	Bat_coronavirus_A701/2005	0	0	0	0	0	0	0	0	0	0	0	0	0	0	2.25081	0	0	0	0	0	0
TG_5607_flag=1_multi=190.0000_len=548	Viruses	Duplornaviricota	Resentoviricetes	Reovirales	Sedoreoviridae	Rotavirus	Rotavirus_A	0	0	0	31.9085	0	0	0	0	0	0	0	0	0	0	9.66664	1.92959	0	0	0	201.836	0
TG_6321_flag=1_multi=176.0000_len=2556	Viruses	Duplornaviricota	Resentoviricetes	Reovirales	Sedoreoviridae	Rotavirus	Rotavirus_A	0	0	0	143.402	0	0	0	0	0	0	0	0	0	0	41.9599	8.60371	0	0	0	841.504	0
TG_6441_flag=1_multi=35.0000_len=526	Viruses	Pisuviricota	Pisoniviricetes	Picornavirales	Picornaviridae	Unclassified	Picornaviridae sp	0	0	0	0	0	0	0	0	0	0	0	0	0	0	1.62295	0	0	0	0	0	0
TG_6566_flag=1_multi=64.0000_len=902	Viruses	Pisuviricota	Pisoniviricetes	Picornavirales	Picornaviridae	Unclassified	Picornaviridae sp	0	0	0	0	0	0	0	0	0	0	0	0	0	0	5.22425	0	0	0	0	0	0
TG_660_flag=1_multi=63.0000_len=1911	Viruses	Pisuviricota	Pisoniviricetes	Picornavirales	Picornaviridae	Unclassified	Picornaviridae sp	0	0	0	0	0	0	0	0	0	0	0	0	0	0	11.0171	0	0	0	0	0	0
TG_6626_flag=1_multi=59.0000_len=1143	Viruses	Kitrinoviricota	Alsuviricetes	Hepelivirales	Hepeviridae	Unclassified	Escherichia coli	0	0	0	14.5231	0	1.21994	17.1269	1.30327	0	4.04829	0	6.3516	0	0	7.19075	4.75588	0	5.53838	3.7303	12.0008	2.48449
TG_729_flag=1_multi=101.0000_len=1252	Viruses	Duplornaviricota	Resentoviricetes	Reovirales	Sedoreoviridae	Rotavirus	Rotavirus_A	0	0	0	46.2325	0	0	0	0	0	0	0	0	0	0	12.0951	2.22471	0	0	0	318.243	0
TQ_1460_flag=1_multi=33.0000_len=1003	Viruses	Duplornaviricota	Resentoviricetes	Reovirales	Sedoreoviridae	Orthoreovirus	Mammalian_orthoreovirus	0	0	0	0	0	0	0	0	0	0	0	0	0	0	0	3.0987	0	0	0	0	0
TQ_1557_flag=1_multi=128.0000_len=1517	Viruses	Duplornaviricota	Resentoviricetes	Reovirales	Sedoreoviridae	Rotavirus	Bat RVJ-like rotavirus BtSY2	0	0	0	0	0	0	0	0	0	0	0	0	0	0	0	19.818	0	0	0	0	0
TQ_1570_flag=1_multi=67.0000_len=673	Viruses	Duplornaviricota	Resentoviricetes	Reovirales	Sedoreoviridae	Rotavirus	Bat RVJ-like rotavirus BtSY2	0	0	0	0	0	0	0	0	0	0	0	0	0	0	0	4.12025	0	0	0	0	0
TQ_1656_flag=1_multi=37.0000_len=556	Viruses	Duplornaviricota	Resentoviricetes	Reovirales	Sedoreoviridae	Rotavirus	Bat RVJ-like rotavirus BtSY2	0	0	0	0	0	0	0	0	0	0	0	0	0	0	0	1.99769	0	0	0	0	0
TQ_2302_flag=1_multi=1385.0000_len=1211	Viruses	Duplornaviricota	Resentoviricetes	Reovirales	Spinareoviridae	Cypovirus	Daphnis nerii cypovirus	0	0	0	0	0	0	0	0	0	0	0	0	0	0	0	151.348	0	0	0	0	0
TQ_2319_flag=1_multi=31.0000_len=846	Viruses	Duplornaviricota	Resentoviricetes	Reovirales	Sedoreoviridae	Orthoreovirus	Mammalian_orthoreovirus	0	0	0	0	0	0	0	0	0	0	0	0	0	0	0	2.31551	0	0	0	0	0
TQ_2720_flag=1_multi=108.0000_len=765	Viruses	Duplornaviricota	Resentoviricetes	Reovirales	Sedoreoviridae	Rotavirus	Bat RVJ-like rotavirus BtSY2	0	0	0	0	0	0	0	0	0	0	0	0	0	0	0	9.22799	0	0	0	0	0
TQ_2803_flag=1_multi=3205.0000_len=1555	Viruses	Duplornaviricota	Resentoviricetes	Reovirales	Spinareoviridae	Cypovirus	Antheraea assamensis cypovirus 4	0	0	0	0	0	0	0	0	0	0	0	0	0	0	0	446.042	0	0	0	0	0
TQ_290_flag=1_multi=76.0000_len=565	Viruses	Duplornaviricota	Resentoviricetes	Reovirales	Sedoreoviridae	Orthoreovirus	Mammalian_orthoreovirus	0	0	0	0	0	0	0	0	0	0	0	0	0	0	0	4.44941	0	0	0	0	0
TQ_3012_flag=1_multi=137.0000_len=701	Viruses	Duplornaviricota	Resentoviricetes	Reovirales	Sedoreoviridae	Rotavirus	Bat RVJ-like rotavirus BtSY2	0	0	0	0	0	0	0	0	0	0	0	0	0	0	0	9.06908	0	0	0	0	0
TQ_3135_flag=1_multi=45.0000_len=500	Viruses	Duplornaviricota	Resentoviricetes	Reovirales	Spinareoviridae	Fijivirus	Southern rice black-streaked dwarf virus	0	0	0	0	0	0	0	0	0	0	0	0	0	0	0	1.97499	0	0	0	0	0
TQ_3366_flag=1_multi=1695.0000_len=4137	Viruses	Duplornaviricota	Resentoviricetes	Reovirales	Spinareoviridae	Cypovirus	Thaumetopoea pityocampa cypovirus 5	0	0	0	0	0	0	0	0	0	0	0	0	0	0	0	642.815	0	0	0	0	0
TQ_3550_flag=1_multi=76.0000_len=934	Viruses	Duplornaviricota	Resentoviricetes	Reovirales	Sedoreoviridae	Rotavirus	Bat RVJ-like rotavirus BtSY2	0	0	0	0	0	0	0	0	0	0	0	0	0	0	0	6.67412	0	0	0	0	0
TQ_3613_flag=1_multi=4402.0000_len=2083	Viruses	Duplornaviricota	Resentoviricetes	Reovirales	Spinareoviridae	Cypovirus	Thaumetopoea pityocampa cypovirus 5	0	0	0	0	0	0	0	0	0	0	0	0	0	0	0	843.72	0	0	0	0	0
TQ_3801_flag=1_multi=4637.0000_len=2324	Viruses	Duplornaviricota	Resentoviricetes	Reovirales	Spinareoviridae	Cypovirus	Antheraea mylitta cypovirus 4	0	0	0	0	0	0	0	0	0	0	0	0	0	0	0	968.542	0	0	0	0	0
TQ_4110_flag=1_multi=64.0000_len=653	Viruses	Duplornaviricota	Resentoviricetes	Reovirales	Sedoreoviridae	Orthoreovirus	Mammalian_orthoreovirus	0	0	0	0	0	0	0	0	0	0	0	0	0	0	0	3.81378	0	0	0	0	0
TQ_4651_flag=1_multi=98.0000_len=605	Viruses	Duplornaviricota	Resentoviricetes	Reovirales	Sedoreoviridae	Rotavirus	Bat RVJ-like rotavirus BtSY2	0	0	0	0	0	0	0	0	0	0	0	0	0	0	0	5.78878	0	0	0	0	0
TQ_4993_flag=1_multi=138.0000_len=661	Viruses	Duplornaviricota	Resentoviricetes	Reovirales	Sedoreoviridae	Rotavirus	Bat RVJ-like rotavirus BtSY2	0	0	0	0	0	0	0	0	0	0	0	0	0	0	0	7.87727	0	0	0	0	0
TQ_5579_flag=1_multi=3561.0000_len=3271	Viruses	Duplornaviricota	Resentoviricetes	Reovirales	Spinareoviridae	Cypovirus	Cypovirus 5	0	0	0	0	0	0	0	0	0	0	0	0	0	0	0	1050.74	0	0	0	0	0
TQ_6110_flag=1_multi=139.0000_len=2149	Viruses	Duplornaviricota	Resentoviricetes	Reovirales	Sedoreoviridae	Rotavirus	Bat RVJ-like rotavirus BtSY2	0	0	0	0	0	0	0	0	0	0	0	0	0	0	0	29.3298	0	0	0	0	0
TQ_6508_flag=1_multi=119.0000_len=887	Viruses	Duplornaviricota	Resentoviricetes	Reovirales	Sedoreoviridae	Rotavirus	Bat RVJ-like rotavirus BtSY2	0	0	0	0	0	0	0	0	0	0	0	0	0	0	0	10.7717	0	0	0	0	0
TQ_7111_flag=1_multi=127.0000_len=1012	Viruses	Duplornaviricota	Resentoviricetes	Reovirales	Sedoreoviridae	Rotavirus	Bat RVJ-like rotavirus BtSY2	0	0	0	0	0	0	0	0	0	0	0	0	0	0	0	12.5423	0	0	0	0	0
TQ_948_flag=1_multi=124.0000_len=1135	Viruses	Negarnaviricota	Monjiviricetes	Mononegavirales	Rhabdoviridae	Ohlsrhavirus	Culex-associated Luteo-like virus	0	0	0	0	0	0	0	0	0	0	0	0	0	0	0	244.615	0	0	0	0	0
WW_10414_flag=1_multi=6.0000_len=1169	Viruses	Pisuviricota	Stelpaviricetes	Stellavirales	Astroviridae	Unclassified	Bat astrovirus	0	0	0	0	0	0	0	1.99481	0	0	0	0	0	0	0	0	1.33184	0	0	0	0
WW_10716_flag=1_multi=5.0000_len=1509	Viruses	Pisuviricota	Stelpaviricetes	Stellavirales	Astroviridae	Unclassified	Bat astrovirus ZK1	0	0	0	0	0	0	0	0	0	0	0	0	0	0	0	0	1.52557	0	0	0	0
WW_11504_flag=1_multi=283.0000_len=14016	Viruses	Negarnaviricota	Ellioviricetes	Bunyavirales	Nairoviridae	Unclassified	Xinspivirus xinzhouense	0	0	0	0	0	0	0	0	0	0	0	0	0	0	0	0	781.356	0	0	0	0
WW_14629_flag=1_multi=44.0000_len=720	Viruses	Duplornaviricota	Resentoviricetes	Reovirales	Sedoreoviridae	Seadornavirus	Mangshi_virus	0	0	0	9.08471	0	0	0	0	0	0	0	0	0	0	0	0	5.95697	0	0	0	1.2676
WW_14829_flag=1_multi=4.0000_len=938	Viruses	Pisuviricota	Stelpaviricetes	Stellavirales	Astroviridae	Mamastrovirus	Mamastrovirus_17	0	0	0	0	0	0	0	2.97891	0	0	0	0	0	0	0	0	1.16234	0	0	0	0
WW_15653_flag=1_multi=4.0000_len=2301	Viruses	Pisuviricota	Stelpaviricetes	Stellavirales	Astroviridae	Mamastrovirus	Bat_astrovirus_Ha/Guangxi/LS11/2007	0	0	0	0	0	0	0	0	0	0	0	0	0	0	0	0	2.03409	0	0	0	0
WW_16804_flag=1_multi=103.0000_len=6596	Viruses	Pisuviricota	Stelpaviricetes	Stellavirales	Astroviridae	Unclassified	Bat astrovirus	0	0	0	0	0	0	0	0	0	0	0	0	0	0	0	0	133.669	0	0	0	0
WW_1765_flag=1_multi=8.0000_len=925	Viruses	Pisuviricota	Stelpaviricetes	Stellavirales	Astroviridae	Unclassified	Bat astrovirus	0	0	0	0	0	0	0	0	0	0	0	0	0	0	0	0	1.21077	0	0	0	0
WW_17977_flag=0_multi=11412.0000_len=6773	Viruses	Pisuviricota	Stelpaviricetes	Stellavirales	Astroviridae	Unclassified	Bat astrovirus	0	0	0	0	0	0	0	0	0	0	0	0	0	0	0	0	13470	0	0	0	0
WW_17996_flag=1_multi=4.0000_len=1523	Viruses	Pisuviricota	Stelpaviricetes	Stellavirales	Astroviridae	Unclassified	Bat astrovirus	0	0	0	0	0	0	0	0	0	0	0	0	0	0	0	0	1.2592	0	0	0	0
WW_18277_flag=1_multi=6.0000_len=2719	Viruses	Negarnaviricota	Monjiviricetes	Mononegavirales	Rhabdoviridae	Unclassified	Blattodean rhabdo-related virus OKIAV14	0	0	0	0	0	0	0	0	0	0	0	0	0	0	0	0	2.6879	0	0	0	0
WW_2062_flag=1_multi=26.0000_len=908	Viruses	Duplornaviricota	Resentoviricetes	Reovirales	Sedoreoviridae	Seadornavirus	Mangshi_virus	0	0	0	2.91209	0	0	0	0	0	0	0	0	0	0	0	0	4.64934	0	0	0	0
WW_23346_flag=0_multi=698.0000_len=4418	Viruses	Negarnaviricota	Ellioviricetes	Bunyavirales	Nairoviridae	Orthonairovirus	Orthonairovirus bushkeyense	0	0	0	0	0	0	0	0	0	0	0	0	0	0	0	0	659.965	0	0	0	0
WW_23693_flag=1_multi=6.0000_len=890	Viruses	Pisuviricota	Stelpaviricetes	Stellavirales	Astroviridae	Unclassified	Bat astrovirus	0	0	0	0	0	0	0	0	0	0	0	0	0	0	0	0	1.04126	0	0	0	0
WW_24076_flag=1_multi=4.0000_len=1987	Viruses	Pisuviricota	Pisoniviricetes	Picornavirales	Picornaviridae	Shanbavirus	Shanbavirus_A	0	0	0	0	0	0	0	0	1.20463	0	0	0	0	0	0	0	1.38027	0	0	0	0
WW_27104_flag=1_multi=7.7500_len=785	Viruses	Pisuviricota	Stelpaviricetes	Stellavirales	Astroviridae	Unclassified	Bat astrovirus	182.67	1.43083	4.10921	11.2003	123.582	30.7475	28.4865	26.3049	64.3089	38.2003	97.8956	136.866	145.676	78.4676	0	5.11909	29.9544	11.335	32.6635	23.042	44.7462
WW_27441_flag=1_multi=8.0000_len=4076	Viruses	Pisuviricota	Stelpaviricetes	Stellavirales	Astroviridae	Unclassified	Bat astrovirus	0	0	0	0	0	0	0	0	0	0	0	0	0	0	0	0	6.68343	0	0	0	0
WW_391_flag=1_multi=9.0000_len=589	Viruses	Duplornaviricota	Resentoviricetes	Reovirales	Sedoreoviridae	Seadornavirus	Mangshi_virus	0	0	0	1.07025	0	0	0	0	0	0	0	0	0	0	0	0	0	0	0	0	0
WW_4058_flag=1_multi=23.0000_len=836	Viruses	Duplornaviricota	Resentoviricetes	Reovirales	Sedoreoviridae	Seadornavirus	Mangshi_virus	0	0	0	2.07828	0	0	0	0	0	0	0	0	0	0	0	0	3.3175	0	0	0	0
WW_4429_flag=1_multi=32.0000_len=845	Viruses	Duplornaviricota	Resentoviricetes	Reovirales	Sedoreoviridae	Seadornavirus	Mangshi_virus	0	0	0	0	0	0	0	0	0	0	0	0	0	0	0	0	4.21347	0	0	0	0
WW_5211_flag=1_multi=27.0000_len=579	Viruses	Duplornaviricota	Resentoviricetes	Reovirales	Sedoreoviridae	Seadornavirus	Mangshi_virus	0	0	0	1.4436	0	0	0	0	0	0	0	0	0	0	0	0	2.88162	0	0	0	0
WW_8150_flag=1_multi=801.0000_len=2736	Viruses	Negarnaviricota	Ellioviricetes	Bunyavirales	Nairoviridae	Striwavirus	Striwavirus sanxiaense	0	0	0	0	0	0	0	0	0	0	0	0	0	0	0	0	450.163	0	0	0	0
WY_1167_flag=1_multi=256.7032_len=2055	Viruses	Duplornaviricota	Resentoviricetes	Reovirales	Spinareoviridae	Fijivirus	Mal de Rio Cuarto virus	0	0	0	0	0	0	0	0	0	0	0	0	0	0	0	0	0	6182.93	0	5.21869	0
WY_11680_flag=1_multi=7.0000_len=8862	Viruses	Pisuviricota	Pisoniviricetes	Picornavirales	Picornaviridae	Unclassified	Picornaviridae sp	0	0	0	0	0	0	0	1.30327	0	0	0	0	0	0	0	0	0	7.4419	0	0	0
WY_12207_flag=1_multi=44.0000_len=3091	Viruses	Kitrinoviricota	Magsaviricetes	Nodamuvirales	Nodaviridae	Unclassified	Guiyang nodavirus 1	0	0	0	0	0	0	0	0	0	0	0	0	0	0	9.56002	0	0	13.0472	0	0	0
WY_13737_flag=1_multi=51.0000_len=1892	Viruses	Kitrinoviricota	Magsaviricetes	Nodamuvirales	Nodaviridae	Unclassified	Nodaviridae sp	0	0	0	0	0	0	0	0	0	0	0	0	0	0	0	0	0	10.1489	0	0	0
WY_15114_flag=1_multi=12.0000_len=3236	Viruses	Kitrinoviricota	Magsaviricetes	Nodamuvirales	Nodaviridae	Unclassified	Flumine nodavirus 27	0	0	0	0	0	0	0	0	0	0	0	0	0	0	0	0	0	5.97839	0	0	0
WY_15925_flag=1_multi=34.0000_len=29191	Viruses	Pisuviricota	Pisoniviricetes	Nidovirales	Coronaviridae	Betacoronavirus	Severe_acute_respiratory_syndrome-related_coronavirus	0	23.6827	0	2.45163	0	0	0	0	0	8.76411	0	0	0	0	0	0	0	94.3342	0	0	0
WY_16146_flag=1_multi=8.0000_len=2957	Viruses	Pisuviricota	Pisoniviricetes	Picornavirales	Picornaviridae	Shanbavirus	Shanbavirus_A	0	0	0	0	0	0	0	0	0	0	0	0	0	0	3.94484	0	0	2.68788	0	0	0
WY_17129_flag=1_multi=157.0000_len=2718	Viruses	Duplornaviricota	Resentoviricetes	Reovirales	Sedoreoviridae	Rotavirus	Bat rotavirus	0	0	0	0	0	0	0	0	0	0	0	0	0	0	6.30227	0	0	1110.41	0	0	0
WY_18310_flag=1_multi=9.0000_len=1898	Viruses	Kitrinoviricota	Magsaviricetes	Nodamuvirales	Nodaviridae	Unclassified	Sichuan forest noda-like virus 3	0	0	0	0	0	0	0	0	0	0	0	0	0	0	0	0	0	1.36786	0	0	0
WY_1862_flag=1_multi=268.0000_len=3271	Viruses	Duplornaviricota	Resentoviricetes	Reovirales	Sedoreoviridae	Rotavirus	Rotavirus A	0	0	0	0	0	0	0	0	0	0	0	0	0	0	7.15521	0	0	2008.38	0	0	0
WY_1928_flag=1_multi=42.0000_len=8353	Viruses	Kitrinoviricota	Alsuviricetes	Hepelivirales	Hepeviridae	Unclassified	Tuatara cloaca-associated hepevirus-1	0	0	0	0	0	0	0	0	0	0	0	0	0	0	0	0	0	38.4817	0	0	0
WY_19432_flag=1_multi=10.0000_len=1040	Viruses	Kitrinoviricota	Magsaviricetes	Nodamuvirales	Nodaviridae	Unclassified	Xinjiang sediment noda-like virus 2	0	0	0	0	0	0	0	0	0	0	0	0	0	0	0	0	0	1.11915	0	0	0
WY_19505_flag=1_multi=19.0000_len=29207	Viruses	Pisuviricota	Pisoniviricetes	Nidovirales	Coronaviridae	Alphacoronavirus	Rhinolophus_bat_coronavirus_HKU32	0	0	0	0	0	0	0	0	0	0	0	0	0	0	0	0	0	57.9282	0	0	16.9605
WY_20648_flag=1_multi=10.0000_len=2376	Viruses	Pisuviricota	Pisoniviricetes	Picornavirales	Picornaviridae	Unclassified	Picornaviridae sp	0	0	0	0	0	0	0	0	0	0	0	0	0	0	0	0	0	2.28614	0	0	0
WY_21888_flag=1_multi=23.0000_len=1739	Viruses	Kitrinoviricota	Magsaviricetes	Nodamuvirales	Nodaviridae	Unclassified	Rice Noda-like virus	0	0	0	0	0	0	0	0	0	0	0	0	0	0	0	0	0	3.47225	0	0	0
WY_22348_flag=1_multi=135.0000_len=1442	Viruses	Duplornaviricota	Resentoviricetes	Reovirales	Sedoreoviridae	Rotavirus	Rotavirus A	0	0	0	0	0	0	0	0	0	0	0	0	0	0	2.84313	0	0	287.183	0	0	0
WY_23094_flag=1_multi=226.0000_len=5042	Viruses	Duplornaviricota	Resentoviricetes	Reovirales	Spinareoviridae	Fijivirus	Physostegia virginiana fijivirus	0	0	0	0	0	0	0	0	0	1.70114	0	0	0	0	0	0	0	19482.8	0	15.1601	0
WY_23197_flag=1_multi=10.0000_len=2677	Viruses	Pisuviricota	Pisoniviricetes	Picornavirales	Picornaviridae	Megrivirus	Megrivirus E	0	0	0	0	0	0	0	0	0	0	0	0	0	0	0	0	0	2.70701	0	0	0
WY_2335_flag=1_multi=12.0000_len=3162	Viruses	Pisuviricota	Pisoniviricetes	Picornavirales	Caliciviridae	Sapovirus	Sapovirus sp	0	2.29426	0	0	0	0	0	0	0	0	0	0	0	0	0	0	0	3.60616	0	0	0
WY_24048_flag=1_multi=48.0000_len=3140	Viruses	Kitrinoviricota	Magsaviricetes	Nodamuvirales	Nodaviridae	Unclassified	Sichuan mountain noda-like virus 2	0	0	0	0	0	0	0	0	0	0	0	0	0	0	0	0	0	12.3394	0	0	0
WY_24194_flag=1_multi=19.0000_len=9565	Viruses	Pisuviricota	Pisoniviricetes	Picornavirales	Picornaviridae	Unclassified	Picornaviridae sp	0	0	0	0	0	0	0	0	0	0	0	0	0	0	0	0	0	16.9595	0	0	0
WY_24361_flag=1_multi=16.0000_len=3124	Viruses	Kitrinoviricota	Magsaviricetes	Nodamuvirales	Nodaviridae	Unclassified	Carano_virus	0	0	0	0	0	0	0	0	0	0	0	0	0	0	0	0	0	5.05054	0	0	0
WY_24534_flag=1_multi=13.0000_len=1749	Viruses	Kitrinoviricota	Magsaviricetes	Nodamuvirales	Nodaviridae	Unclassified	Erysiphe necator associated nodavirus 3	0	0	0	0	0	0	0	0	0	0	0	0	0	0	0	0	0	2.35309	0	0	0
WY_25357_flag=1_multi=66.0000_len=3133	Viruses	Kitrinoviricota	Magsaviricetes	Nodamuvirales	Nodaviridae	Unclassified	Sichuan farmland noda-like virus	0	11.0273	0	0	0	0	0	1.0639	0	0	0	0	0	0	0	0	0	21.1109	0	0	0
WY_25735_flag=1_multi=162.0000_len=1075	Viruses	Duplornaviricota	Resentoviricetes	Reovirales	Sedoreoviridae	Rotavirus	Rotavirus A	0	0	0	0	0	0	0	0	0	0	0	0	0	0	2.15604	0	0	585.806	0	0	0
WY_2591_flag=1_multi=23.0000_len=1495	Viruses	Kitrinoviricota	Magsaviricetes	Nodamuvirales	Nodaviridae	Unclassified	Naganuma virus	0	0	0	0	0	0	0	0	0	0	0	0	0	0	0	0	0	3.49138	0	0	0
WY_26094_flag=1_multi=12.0000_len=3015	Viruses	Pisuviricota	Pisoniviricetes	Picornavirales	Picornaviridae	Mischivirus	Mischivirus C	0	0	0	0	0	0	0	0	0	0	0	0	0	0	0	0	0	2.76441	0	0	0
WY_27555_flag=1_multi=6.0000_len=2091	Viruses	Pisuviricota	Stelpaviricetes	Stellavirales	Astroviridae	Unclassified	Bat astrovirus	0	0	0	0	0	0	0	0	0	0	0	0	0	0	0	0	0	1.25307	0	0	0
WY_27977_flag=1_multi=9.0000_len=2837	Viruses	Kitrinoviricota	Magsaviricetes	Nodamuvirales	Nodaviridae	Unclassified	Sichuan forest noda-like virus 3	0	0	0	0	0	0	0	0	0	0	0	0	0	0	0	0	0	2.77397	0	0	0
WY_28619_flag=1_multi=148.0000_len=4182	Viruses	Pisuviricota	Pisoniviricetes	Picornavirales	Picornaviridae	Unclassified	Picornaviridae sp	0	0	0	0	0	0	0	0	0	0	0	0	0	0	0	0	0	62.3665	0	0	0
WY_28928_flag=1_multi=10.0000_len=1264	Viruses	Kitrinoviricota	Magsaviricetes	Nodamuvirales	Nodaviridae	Unclassified	Nodaviridae sp	0	0	0	0	0	0	0	0	0	0	0	0	0	0	0	0	0	1.11915	0	0	0
WY_2987_flag=1_multi=237.0000_len=1012	Viruses	Duplornaviricota	Resentoviricetes	Reovirales	Sedoreoviridae	Rotavirus	Rotavirus A	0	0	0	0	0	0	0	0	0	0	0	0	0	0	1.57557	0	0	771.231	0	0	0
WY_3096_flag=1_multi=165.0000_len=2294	Viruses	Duplornaviricota	Resentoviricetes	Reovirales	Sedoreoviridae	Rotavirus	Rotavirus A	0	0	0	0	0	0	0	0	0	0	0	0	0	0	2.14419	0	0	372.918	0	0	0
WY_3801_flag=1_multi=8.0000_len=2014	Viruses	Pisuviricota	Pisoniviricetes	Picornavirales	Picornaviridae	Shanbavirus	Pangolin shanbavirus	0	0	0	0	0	0	0	0	0	0	0	0	0	0	0	0	0	1.61656	0	0	0
WY_5584_flag=1_multi=2928.0000_len=2016	Viruses	Kitrinoviricota	Magsaviricetes	Nodamuvirales	Nodaviridae	Unclassified	Guiyang nodavirus 2	0	0	0	0	0	0	0	0	0	0	0	0	0	0	0	0	4.77042	615.908	0	0	0
WY_5589_flag=1_multi=99.0000_len=969	Viruses	Duplornaviricota	Resentoviricetes	Reovirales	Sedoreoviridae	Rotavirus	Rotavirus A	0	0	0	0	0	0	0	0	0	0	0	0	0	0	0	0	0	62.9787	0	0	0
WY_5663_flag=1_multi=399.6067_len=8686	Viruses	Kitrinoviricota	Alsuviricetes	Hepelivirales	Hepeviridae	Unclassified	Swiper virus	0	0	0	0	0	0	0	0	0	0	0	0	0	0	0	0	0	369.79	0	0	0
WY_6751_flag=1_multi=214.0000_len=2480	Viruses	Duplornaviricota	Resentoviricetes	Reovirales	Sedoreoviridae	Rotavirus	Rotavirus A	0	0	0	0	0	0	0	0	0	0	0	0	0	0	3.96853	0	0	1050.24	0	0	0
WY_6885_flag=1_multi=28.0000_len=1342	Viruses	Kitrinoviricota	Magsaviricetes	Nodamuvirales	Nodaviridae	Unclassified	Guiyang nodavirus 3	0	0	0	0	0	0	0	0	0	0	0	0	0	0	5.61518	0	0	4.53401	0	0	0
WY_7699_flag=1_multi=67.0000_len=3157	Viruses	Kitrinoviricota	Magsaviricetes	Nodamuvirales	Nodaviridae	Unclassified	Sichuan forest noda-like virus 3	0	0	0	0	0	0	0	0	0	0	0	0	0	0	0	0	0	21.9526	0	0	0
WY_8039_flag=1_multi=5.0000_len=2101	Viruses	Pisuviricota	Pisoniviricetes	Nidovirales	Coronaviridae	Alphacoronavirus	Neixiang_Md_bat_coronavirus	0	0	0	0	0	0	0	0	0	0	0	0	0	0	0	0	0	1.03307	0	0	0
WY_8213_flag=1_multi=13.0000_len=4798	Viruses	Pisuviricota	Pisoniviricetes	Picornavirales	Picornaviridae	Shanbavirus	Shanbavirus_A	0	0	0	0	0	0	0	0	0	0	0	0	0	0	0	0	0	6.47579	0	0	0
WY_8763_flag=1_multi=17.0000_len=868	Viruses	Duplornaviricota	Resentoviricetes	Reovirales	Sedoreoviridae	Rotavirus	Rotavirus A	0	0	0	0	0	0	0	0	0	0	0	0	0	0	0	0	0	4.51488	0	0	0
WY_9333_flag=1_multi=48.0000_len=1354	Viruses	Kitrinoviricota	Flasuviricetes	Amarillovirales	Flaviviridae	Flavivirus	Hangzhou flavivirus 1	0	0	0	0	0	0	0	0	0	0	0	0	0	0	0	24.1312	0	8.80019	0	0	0
WY_9733_flag=1_multi=2962.0000_len=2077	Viruses	Kitrinoviricota	Magsaviricetes	Nodamuvirales	Nodaviridae	Unclassified	Guiyang nodavirus 2	0	0	0	0	0	0	0	0	0	0	0	0	0	0	0	0	0	748.016	0	0	0
XX_10766_flag=1_multi=16.0000_len=1074	Viruses	Duplornaviricota	Resentoviricetes	Reovirales	Spinareoviridae	Cypovirus	Lymantria dispar cypovirus 1	0	0	0	0	0	0	0	0	0	0	0	0	0	0	0	0	0	0	9.11593	0	0
XX_10816_flag=1_multi=9.0000_len=620	Viruses	Negarnaviricota	Ellioviricetes	Bunyavirales	Phenuiviridae	Phasivirus	Phasivirus wuhanense	0	0	0	0	0	0	0	0	0	0	0	0	0	0	0	0	0	0	2.33144	0	0
XX_10891_flag=1_multi=8.0000_len=2163	Viruses	Duplornaviricota	Resentoviricetes	Reovirales	Sedoreoviridae	Rotavirus	Bat RVJ-like rotavirus BtSY1	0	0	0	0	0	0	10.2674	0	0	0	0	0	0	0	0	0	0	0	12.0769	0	0
XX_11162_flag=1_multi=25.0000_len=670	Viruses	Negarnaviricota	Monjiviricetes	Mononegavirales	Rhabdoviridae	Sigmavirus	Sigmavirus myga	0	0	0	0	0	0	0	0	0	0	0	0	0	0	0	0	0	0	6.92437	0	0
XX_11819_flag=1_multi=193.0000_len=1608	Viruses	Preplasmiviricota	Polintoviricetes	Orthopolintovirales	Adintoviridae	Unclassified	Bos-associated insect adintovirus 2	0	0	0	0	0	0	0	0	0	0	0	0	0	0	0	0	0	0	297.002	0	0
XX_13086_flag=1_multi=6.0000_len=872	Viruses	Duplornaviricota	Resentoviricetes	Reovirales	Sedoreoviridae	Rotavirus	Bat RVJ-like rotavirus BtSY1	0	0	0	0	0	0	0	0	0	0	0	0	0	0	0	0	0	0	2.63453	0	0
XX_13748_flag=1_multi=10.0000_len=583	Viruses	Duplornaviricota	Resentoviricetes	Reovirales	Spinareoviridae	Cypovirus	Torrey Pines virus	0	0	0	0	0	0	0	0	0	0	0	0	0	0	0	0	0	0	3.52047	0	0
XX_14565_flag=1_multi=12.0000_len=647	Viruses	Duplornaviricota	Resentoviricetes	Reovirales	Sedoreoviridae	Rotavirus	Bat RVJ-like rotavirus BtSY1	0	0	0	0	0	0	0	0	0	0	0	0	0	0	0	0	0	0	3.61373	0	0
XX_1640_flag=1_multi=1.0000_len=722	Viruses	Preplasmiviricota	Polintoviricetes	Orthopolintovirales	Adintoviridae	Unclassified	Adintoviridae sp	0	0	0	0	0	0	0	0	0	0	0	0	0	0	0	0	0	0	72.1814	0	0
XX_1717_flag=1_multi=5.0000_len=1203	Viruses	Negarnaviricota	Ellioviricetes	Bunyavirales	Nairoviridae	Striwavirus	Striwavirus sanxiaense	0	0	0	0	0	0	0	0	0	0	0	0	0	0	0	0	0	0	4.47636	0	0
XX_17505_flag=1_multi=10.0000_len=698	Viruses	Duplornaviricota	Resentoviricetes	Reovirales	Sedoreoviridae	Rotavirus	Bat RVJ-like rotavirus BtSY1	0	0	0	0	0	0	0	0	0	0	0	0	0	0	0	0	0	0	4.21991	0	0
XX_20522_flag=1_multi=1.0000_len=681	Viruses	Preplasmiviricota	Polintoviricetes	Orthopolintovirales	Adintoviridae	Unclassified	Bos-associated insect adintovirus	0	0	0	0	0	0	0	0	0	0	0	0	0	0	0	0	0	0	50.8021	0	0
XX_21056_flag=1_multi=1.0000_len=517	Viruses	Preplasmiviricota	Polintoviricetes	Orthopolintovirales	Adintoviridae	Unclassified	Adintoviridae sp	0	0	0	0	0	0	0	0	0	0	0	0	0	0	0	0	0	0	13.8254	0	0
XX_2122_flag=1_multi=1.0000_len=773	Viruses	Preplasmiviricota	Polintoviricetes	Orthopolintovirales	Adintoviridae	Unclassified	Megastigmus wasp adintovirus	0	0	0	0	0	0	0	0	0	0	0	0	0	0	0	0	0	0	11.9603	0	0
XX_21243_flag=1_multi=15.2355_len=1279	Viruses	Duplornaviricota	Resentoviricetes	Reovirales	Sedoreoviridae	Rotavirus	Bat RVJ-like rotavirus BtSY1	0	0	0	0	0	0	0	0	0	0	0	0	0	0	0	0	0	0	9.32576	0	0
XX_21546_flag=1_multi=5.0000_len=676	Viruses	Negarnaviricota	Ellioviricetes	Bunyavirales	Nairoviridae	Striwavirus	Striwavirus sanxiaense	0	0	0	0	0	0	0	0	0	0	0	0	0	0	0	0	0	0	4.33648	0	0
XX_21622_flag=1_multi=10.0000_len=722	Viruses	Duplornaviricota	Resentoviricetes	Reovirales	Sedoreoviridae	Rotavirus	Bat RVJ-like rotavirus BtSY1	0	0	0	0	0	0	0	0	0	0	0	0	0	0	0	0	0	0	4.42973	0	0
XX_2221_flag=1_multi=9.0000_len=528	Viruses	Negarnaviricota	Monjiviricetes	Mononegavirales	Rhabdoviridae	Sigmavirus	Sigmavirus wuhan	0	0	0	0	0	0	0	0	0	0	0	0	0	0	0	0	0	0	2.51795	0	0
XX_22571_flag=1_multi=9.0000_len=1049	Viruses	Pisuviricota	Pisoniviricetes	Picornavirales	Picornaviridae	Unclassified	Picornaviridae sp	0	0	0	0	0	0	0	0	0	0	0	0	0	0	0	0	0	0	4.45305	0	0
XX_22574_flag=1_multi=12.0000_len=1765	Viruses	Negarnaviricota	Ellioviricetes	Bunyavirales	Phenuiviridae	Phasivirus	Phasivirus wuhanense	0	0	0	0	0	0	0	0	0	0	0	0	0	0	0	0	0	0	12.1934	0	0
XX_2330_flag=1_multi=12.0000_len=1751	Viruses	Negarnaviricota	Ellioviricetes	Bunyavirales	Nairoviridae	Striwavirus	Striwavirus sanxiaense	0	0	0	0	0	0	0	0	0	0	0	0	0	0	0	0	0	0	15.3642	0	0
XX_23381_flag=1_multi=9.0000_len=1056	Viruses	Duplornaviricota	Resentoviricetes	Reovirales	Sedoreoviridae	Rotavirus	Bat RVJ-like rotavirus BtSY1	0	0	0	0	0	0	0	0	0	0	0	0	0	0	0	0	0	0	6.3182	0	0
XX_24374_flag=1_multi=12.0000_len=553	Viruses	Negarnaviricota	Ellioviricetes	Bunyavirales	Nairoviridae	Striwavirus	Striwavirus sanxiaense	0	0	0	0	0	0	0	0	0	0	0	0	0	0	0	0	0	0	2.47133	0	0
XX_24898_flag=1_multi=1.0000_len=925	Viruses	Preplasmiviricota	Polintoviricetes	Orthopolintovirales	Adintoviridae	Unclassified	Adintoviridae sp	0	0	0	0	0	0	0	0	0	0	0	0	0	0	0	0	0	0	120.792	0	0
XX_25076_flag=1_multi=38.0000_len=938	Viruses	Negarnaviricota	Monjiviricetes	Mononegavirales	Rhabdoviridae	Sigmavirus	Sigmavirus hubei	0	0	0	0	0	0	0	0	0	0	0	0	0	0	0	0	0	0	19.6307	0	0
XX_2538_flag=1_multi=20359.0000_len=2273	Viruses	Kitrinoviricota	Magsaviricetes	Nodamuvirales	Nodaviridae	Unclassified	Culex mosquito virus 1	0	0	0	0	0	0	0	0	0	0	0	0	0	0	0	0	0	0	15569	0	0
XX_26047_flag=1_multi=10.0000_len=1129	Viruses	Negarnaviricota	Monjiviricetes	Mononegavirales	Rhabdoviridae	Sigmavirus	Sigmavirus muscina	0	0	0	0	0	0	0	0	0	0	0	0	0	0	0	0	0	0	7.20415	0	0
XX_26596_flag=1_multi=1.0000_len=985	Viruses	Preplasmiviricota	Polintoviricetes	Orthopolintovirales	Adintoviridae	Unclassified	Adintoviridae sp	0	0	0	0	0	0	0	0	0	0	0	0	0	0	0	0	0	0	29.3062	0	0
XX_2678_flag=1_multi=14.0000_len=1047	Viruses	Negarnaviricota	Ellioviricetes	Bunyavirales	Phenuiviridae	Phasivirus	Phasivirus wuhanense	0	0	0	0	0	0	0	0	0	0	0	0	0	0	0	0	0	0	9.13924	0	0
XX_3166_flag=1_multi=6.0000_len=725	Viruses	Negarnaviricota	Ellioviricetes	Bunyavirales	Nairoviridae	Striwavirus	Striwavirus sanxiaense	0	0	0	0	0	0	0	0	0	0	0	0	0	0	0	0	0	0	2.05167	0	0
XX_3228_flag=1_multi=16.0000_len=1750	Viruses	Negarnaviricota	Ellioviricetes	Bunyavirales	Phenuiviridae	Phasivirus	Phasivirus wuhanense	0	0	0	0	0	0	0	0	0	0	0	0	0	0	0	0	0	0	13.8954	0	0
XX_3708_flag=1_multi=11.0000_len=1472	Viruses	Negarnaviricota	Ellioviricetes	Bunyavirales	Nairoviridae	Striwavirus	Striwavirus sanxiaense	0	0	0	0	0	0	0	0	0	0	0	0	0	0	0	0	0	0	8.55638	0	0
XX_3900_flag=1_multi=1.0000_len=650	Viruses	Preplasmiviricota	Polintoviricetes	Orthopolintovirales	Adintoviridae	Unclassified	Bos-associated insect adintovirus 2	0	0	0	0	0	0	0	0	0	0	0	0	0	0	0	0	0	0	1.88847	0	0
XX_4023_flag=1_multi=7.0000_len=806	Viruses	Duplornaviricota	Resentoviricetes	Reovirales	Sedoreoviridae	Rotavirus	Bat RVJ-like rotavirus BtSY1	0	0	0	0	0	0	0	0	0	0	0	0	0	0	0	0	0	0	3.38059	0	0
XX_4508_flag=1_multi=12.0000_len=2680	Viruses	Negarnaviricota	Monjiviricetes	Mononegavirales	Rhabdoviridae	Sigmavirus	Sigmavirus hubei	0	0	0	0	0	0	0	0	0	0	0	0	0	0	0	0	0	0	16.1102	0	0
XX_5479_flag=1_multi=11.0000_len=835	Viruses	Duplornaviricota	Resentoviricetes	Reovirales	Sedoreoviridae	Rotavirus	Bat RVJ-like rotavirus BtSY1	0	0	0	0	0	0	0	0	0	0	0	0	0	0	0	0	0	0	5.54883	0	0
XX_579_flag=1_multi=7.0000_len=566	Viruses	Negarnaviricota	Monjiviricetes	Mononegavirales	Rhabdoviridae	Sigmavirus	Sigmavirus hubei	0	0	0	0	0	0	0	0	0	0	0	0	0	0	0	0	0	0	2.00504	0	0
XX_5973_flag=1_multi=4.0000_len=803	Viruses	Negarnaviricota	Ellioviricetes	Bunyavirales	Phenuiviridae	Phasivirus	Phasivirus wuhanense	0	0	0	0	0	0	0	0	0	0	0	0	0	0	0	0	0	0	2.63453	0	0
XX_6610_flag=1_multi=12.0000_len=3416	Viruses	Preplasmiviricota	Polintoviricetes	Orthopolintovirales	Adintoviridae	Unclassified	Adintoviridae sp	0	0	0	0	0	0	0	0	0	0	0	0	0	0	0	0	0	0	41.5929	0	0
XX_7241_flag=1_multi=11.0000_len=811	Viruses	Duplornaviricota	Resentoviricetes	Reovirales	Sedoreoviridae	Rotavirus	Bat RVJ-like rotavirus BtSY1	0	0	0	0	0	0	0	0	0	0	0	0	0	0	0	0	0	0	5.31568	0	0
XX_8299_flag=1_multi=10.0000_len=1258	Viruses	Duplornaviricota	Resentoviricetes	Reovirales	Spinareoviridae	Cypovirus	Torrey Pines virus	0	0	0	0	0	0	0	0	0	0	0	0	0	0	0	0	0	0	4.40642	0	0
XX_8887_flag=1_multi=1.0000_len=634	Viruses	Preplasmiviricota	Polintoviricetes	Orthopolintovirales	Adintoviridae	Unclassified	Adintoviridae sp	0	0	0	0	0	0	0	0	0	0	0	0	0	0	0	0	0	0	20.0271	0	0
XX_9581_flag=1_multi=4.0000_len=724	Viruses	Negarnaviricota	Ellioviricetes	Bunyavirales	Phenuiviridae	Phasivirus	Phasivirus wuhanense	0	0	0	0	0	0	0	0	0	0	0	0	0	0	0	0	0	0	1.32892	0	0
XX_9781_flag=1_multi=13.0000_len=593	Viruses	Duplornaviricota	Resentoviricetes	Reovirales	Sedoreoviridae	Rotavirus	Bat RVJ-like rotavirus BtSY1	0	0	0	0	0	0	0	0	0	0	0	0	0	0	0	0	0	0	3.59042	0	0
YT_10365_flag=1_multi=6.0000_len=792	Viruses	Duplornaviricota	Resentoviricetes	Reovirales	Sedoreoviridae	Orbivirus	Bluetongue virus	0	0	0	0	0	0	0	0	0	0	0	0	0	0	0	0	0	0	0	7.21344	0
YT_11093_flag=1_multi=714.0000_len=4563	Viruses	Duplornaviricota	Resentoviricetes	Reovirales	Spinareoviridae	Fijivirus	Psammotettix alienus reovirus	0	0	0	708.11	0	0	0	0	0	0	0	0	0	0	0	0	0	0	0	2183.05	0
YT_1622_flag=1_multi=612.0000_len=3294	Viruses	Kitrinoviricota	Magsaviricetes	Nodamuvirales	Nodaviridae	Unclassified	Xinjiang sediment noda-like virus 1	0	0	0	0	0	0	0	0	0	0	0	0	0	0	0	0	0	0	0	502.375	0
YT_17526_flag=1_multi=10.0000_len=933	Viruses	Kitrinoviricota	Magsaviricetes	Nodamuvirales	Nodaviridae	Unclassified	Guiyang nodavirus 2	0	0	0	0	0	0	0	0	0	0	0	0	0	0	0	0	0	0	0	1.14294	0
YT_18997_flag=1_multi=24.0000_len=1749	Viruses	Pisuviricota	Pisoniviricetes	Picornavirales	Picornaviridae	Unclassified	Ixodes ricinus picorna-like virus 1	0	0	0	0	0	0	0	0	0	0	0	0	0	0	0	0	0	0	0	10.0816	0
YT_20866_flag=1_multi=49.0000_len=2932	Viruses	Kitrinoviricota	Magsaviricetes	Nodamuvirales	Nodaviridae	Unclassified	Guangxi forest noda-like virus	0	0	0	0	0	0	0	0	0	0	0	0	0	0	0	0	0	0	0	36.0456	0
YT_20937_flag=1_multi=357.0000_len=2945	Viruses	Kitrinoviricota	Magsaviricetes	Nodamuvirales	Nodaviridae	Unclassified	Nodaviridae sp	0	0	0	0	0	0	0	0	0	0	0	90.8219	0	0	0	3.89324	0	16.1273	0	292.667	0
YT_21011_flag=1_multi=13.7011_len=2707	Viruses	Kitrinoviricota	Magsaviricetes	Nodamuvirales	Nodaviridae	Unclassified	Hainan forest noda-like virus	0	0	0	0	0	0	0	0	0	0	0	0	0	0	0	0	0	0	0	26.3522	0
YT_25562_flag=1_multi=1266.0000_len=8364	Viruses	Kitrinoviricota	Alsuviricetes	Hepelivirales	Hepeviridae	Unclassified	Tuatara cloaca-associated hepevirus-1	0	0	0	0	0	0	0	0	0	0	0	0	0	0	0	0	0	0	0	2777.08	0
YT_26783_flag=1_multi=41.0000_len=3054	Viruses	Kitrinoviricota	Magsaviricetes	Nodamuvirales	Nodaviridae	Unclassified	Nodaviridae sp	0	0	0	0	0	0	0	0	0	0	0	0	0	0	0	0	0	0	0	39.5607	0
YT_26801_flag=1_multi=15.0000_len=1316	Viruses	Kitrinoviricota	Magsaviricetes	Nodamuvirales	Nodaviridae	Alphanodavirus	Black beetle virus	0	0	0	0	0	0	0	0	0	0	0	0	0	0	0	0	0	0	0	3.79541	0
YT_4948_flag=1_multi=77.0000_len=1426	Viruses	Pisuviricota	Pisoniviricetes	Picornavirales	Picornaviridae	Unclassified	Avian associated picorna-like virus 17	0	0	0	0	0	0	0	0	0	0	0	0	0	0	0	0	0	0	0	37.7708	0
YT_5240_flag=1_multi=21.0000_len=3112	Viruses	Kitrinoviricota	Magsaviricetes	Nodamuvirales	Nodaviridae	Alphanodavirus	Nodamura virus	0	0	0	0	0	0	0	0	0	0	0	0	0	0	0	0	0	0	0	25.7916	0
YT_5660_flag=1_multi=19.0000_len=1116	Viruses	Kitrinoviricota	Magsaviricetes	Nodamuvirales	Nodaviridae	Unclassified	Nodaviridae sp	0	0	0	0	0	0	0	0	0	0	0	0	0	0	0	0	0	0	0	6.52337	0
YT_6204_flag=1_multi=50.0000_len=1731	Viruses	Kitrinoviricota	Magsaviricetes	Nodamuvirales	Nodaviridae	Unclassified	Nodaviridae sp	0	0	0	0	0	0	0	0	0	0	0	0	0	0	0	0	0	0	0	25.2309	0
YT_6315_flag=1_multi=904.0000_len=1322	Viruses	Kitrinoviricota	Flasuviricetes	Amarillovirales	Flaviviridae	Flavivirus	Hangzhou flavivirus 1	0	0	0	0	0	0	0	0	0	0	0	0	0	0	0	0	0	0	0	368.425	0
YT_8363_flag=1_multi=150.0000_len=1636	Viruses	Kitrinoviricota	Magsaviricetes	Nodamuvirales	Nodaviridae	Unclassified	rice-associated noda-like virus 2	0	0	0	0	0	0	0	0	0	0	0	0	0	0	0	0	0	0	0	88.6639	0
YT_9642_flag=1_multi=20.0000_len=921	Viruses	Pisuviricota	Pisoniviricetes	Picornavirales	Picornaviridae	Unclassified	Picornaviridae sp	0	0	0	0	0	0	0	0	0	0	0	0	0	0	0	0	0	0	0	4.46392	0
ZA_10094_flag=1_multi=4.0000_len=664	Viruses	Pisuviricota	Stelpaviricetes	Stellavirales	Astroviridae	Mamastrovirus	Bat_astrovirus_Ha/Guangxi/LS11/2007	0	0	0	0	0	0	0	0	0	0	0	0	0	0	0	0	0	0	0	0	1.14084
ZA_10207_flag=1_multi=272.0000_len=7507	Viruses	Kitrinoviricota	Magsaviricetes	Nodamuvirales	Nodaviridae	Unclassified	Nodaviridae sp	0	0	0	0	0	0	0	0	0	0	0	0	0	0	0	0	0	0	0	0	1123.95
ZA_10865_flag=1_multi=589.0000_len=28185	Viruses	Pisuviricota	Pisoniviricetes	Nidovirales	Coronaviridae	Alphacoronavirus	Hipposideros_pomona_bat_coronavirus_CHB25	3.2268	0	0	0	0	0	0	0	0	0	0	0	0	0	0	0	0	0	0	83.4883	8066.67
ZA_11118_flag=1_multi=37.0000_len=734	Viruses	Duplornaviricota	Resentoviricetes	Reovirales	Spinareoviridae	Fijivirus	Psammotettix alienus reovirus	0	0	0	0	0	0	0	0	0	0	0	0	0	0	0	0	0	0	0	0	17.0619
ZA_11200_flag=1_multi=5.0000_len=809	Viruses	Duplornaviricota	Resentoviricetes	Reovirales	Spinareoviridae	Fijivirus	Psammotettix alienus reovirus	0	0	0	0	0	0	0	0	0	0	0	0	0	0	0	0	0	0	0	0	3.54928
ZA_1194_flag=1_multi=4.0000_len=1990	Viruses	Pisuviricota	Stelpaviricetes	Stellavirales	Astroviridae	Unclassified	Bat astrovirus ZK1	0	0	0	0	0	0	0	0	0	0	0	0	0	0	0	0	0	0	0	0	5.27321
ZA_12399_flag=1_multi=4.0000_len=562	Viruses	Kitrinoviricota	Magsaviricetes	Nodamuvirales	Nodaviridae	Unclassified	Naganuma virus	0	0	0	0	0	0	0	0	0	0	0	0	0	0	0	0	0	0	0	0	1.21689
ZA_13013_flag=1_multi=14.0000_len=3158	Viruses	Pisuviricota	Pisoniviricetes	Picornavirales	Picornaviridae	Unclassified	Picornavirus ishikawaense	0	0	0	0	0	0	0	0	0	0	0	0	0	0	0	0	0	0	0	0	25.0477
ZA_13169_flag=1_multi=27.0000_len=1543	Viruses	Duplornaviricota	Resentoviricetes	Reovirales	Spinareoviridae	Fijivirus	Psammotettix alienus reovirus	0	0	0	0	0	0	0	0	0	0	0	0	0	0	0	0	0	0	0	0	28.09
ZA_13296_flag=1_multi=52.0000_len=2273	Viruses	Duplornaviricota	Resentoviricetes	Reovirales	Spinareoviridae	Fijivirus	Psammotettix alienus reovirus	0	0	0	0	0	0	0	0	0	0	0	0	0	0	0	0	0	0	0	0	43.4533
ZA_13443_flag=1_multi=23.2698_len=1590	Viruses	Duplornaviricota	Resentoviricetes	Reovirales	Spinareoviridae	Fijivirus	Psammotettix alienus reovirus	0	0	0	0	0	0	0	0	0	0	0	0	0	0	0	0	0	0	0	0	27.1773
ZA_13511_flag=1_multi=532.0000_len=17814	Viruses	Kitrinoviricota	Flasuviricetes	Amarillovirales	Flaviviridae	Unclassified	Orthopteran flavi-related virus	0	0	0	0	0	0	0	0	0	0	0	0	0	37.2793	0	0	0	0	0	0	5610.75
ZA_14151_flag=1_multi=23.0000_len=2309	Viruses	Duplornaviricota	Resentoviricetes	Reovirales	Spinareoviridae	Fijivirus	Psammotettix alienus reovirus	0	0	0	0	0	0	0	0	0	0	0	0	0	0	0	0	0	0	0	0	48.1434
ZA_14383_flag=1_multi=26.0000_len=1478	Viruses	Duplornaviricota	Resentoviricetes	Reovirales	Spinareoviridae	Fijivirus	Psammotettix alienus reovirus	0	0	0	0	0	0	0	0	0	0	0	0	0	0	0	0	0	0	0	0	24.5154
ZA_15259_flag=1_multi=46.0000_len=1395	Viruses	Duplornaviricota	Resentoviricetes	Reovirales	Spinareoviridae	Fijivirus	Psammotettix alienus reovirus	0	0	0	0	0	0	0	0	0	0	0	0	0	0	0	0	0	0	0	0	42.9969
ZA_15762_flag=1_multi=155.0000_len=2935	Viruses	Kitrinoviricota	Magsaviricetes	Nodamuvirales	Nodaviridae	Unclassified	Lone star tick nodavirus	0	0	0	0	0	0	0	0	0	0	0	0	0	0	0	0	0	0	0	0	248.12
ZA_16685_flag=1_multi=16.0000_len=656	Viruses	Duplornaviricota	Resentoviricetes	Reovirales	Spinareoviridae	Fijivirus	Psammotettix alienus reovirus	0	0	0	0	0	0	0	0	0	0	0	0	0	0	0	0	0	0	0	0	7.47883
ZA_1735_flag=1_multi=17.0000_len=1524	Viruses	Duplornaviricota	Resentoviricetes	Reovirales	Spinareoviridae	Fijivirus	Psammotettix alienus reovirus	0	0	0	0	0	0	0	0	0	0	0	0	0	0	0	0	0	0	0	0	14.2985
ZA_1740_flag=1_multi=10.0000_len=2809	Viruses	Kitrinoviricota	Magsaviricetes	Nodamuvirales	Nodaviridae	Unclassified	Bat guano associated nodavirus GF-4n	0	0	0	0	0	0	0	0	0	0	0	0	0	0	0	0	0	0	0	0	15.3633
ZA_18031_flag=1_multi=7.0000_len=928	Viruses	Duplornaviricota	Resentoviricetes	Reovirales	Spinareoviridae	Fijivirus	Psammotettix alienus reovirus	0	0	0	0	0	0	0	0	0	0	0	0	0	0	0	0	0	0	0	0	2.73801
ZA_19201_flag=1_multi=108.0000_len=2501	Viruses	Kitrinoviricota	Magsaviricetes	Nodamuvirales	Nodaviridae	Unclassified	Melnik nodavirus	0	0	0	0	0	0	0	0	0	0	0	0	0	0	0	0	0	0	0	0	150.616
ZA_19799_flag=1_multi=12.0000_len=780	Viruses	Duplornaviricota	Resentoviricetes	Reovirales	Spinareoviridae	Fijivirus	Psammotettix alienus reovirus	0	0	0	0	0	0	0	0	0	0	0	0	0	0	0	0	0	0	0	0	6.4901
ZA_20263_flag=1_multi=371.0000_len=1912	Viruses	Kitrinoviricota	Magsaviricetes	Nodamuvirales	Nodaviridae	Unclassified	Nodaviridae sp	0	0	0	0	0	0	0	0	0	0	0	0	0	0	0	0	0	0	0	0	390.116
ZA_20773_flag=1_multi=54.0000_len=1959	Viruses	Duplornaviricota	Resentoviricetes	Reovirales	Spinareoviridae	Fijivirus	Psammotettix alienus reovirus	0	0	0	0	0	0	0	0	0	0	0	0	0	0	0	0	0	0	0	0	52.8842
ZA_2433_flag=1_multi=44.0000_len=519	Viruses	Duplornaviricota	Resentoviricetes	Reovirales	Spinareoviridae	Fijivirus	Psammotettix alienus reovirus	0	0	0	0	0	0	0	0	0	0	0	0	0	0	0	0	0	0	0	0	13.6647
ZA_2477_flag=1_multi=21.0000_len=6991	Viruses	Pisuviricota	Pisoniviricetes	Picornavirales	Picornaviridae	Unclassified	Picornaviridae sp	14.9002	0	0	0	0	0	0	0	0	0	0	0	0	0	0	0	0	0	0	0	68.8559
ZA_2976_flag=1_multi=7.0000_len=1152	Viruses	Pisuviricota	Stelpaviricetes	Stellavirales	Astroviridae	Mamastrovirus	Bat_astrovirus_Ha/Guangxi/LS11/2007	0	0	0	0	0	0	0	0	0	0	0	0	0	0	0	0	0	0	0	0	3.95491
ZA_3048_flag=1_multi=7.0000_len=2908	Viruses	Duplornaviricota	Resentoviricetes	Reovirales	Spinareoviridae	Fijivirus	Physostegia virginiana fijivirus	0	0	0	0	0	0	0	0	0	0	0	0	0	0	0	0	0	0	0	0	10.5211
ZA_3082_flag=1_multi=83.0000_len=1017	Viruses	Duplornaviricota	Resentoviricetes	Reovirales	Spinareoviridae	Fijivirus	Psammotettix alienus reovirus	0	0	0	0	0	0	0	0	0	0	0	0	0	0	0	0	0	0	0	0	34.6561
ZA_3927_flag=1_multi=53.0000_len=2529	Viruses	Duplornaviricota	Resentoviricetes	Reovirales	Spinareoviridae	Fijivirus	Psammotettix alienus reovirus	0	0	0	0	0	0	0	0	0	0	0	0	0	0	0	0	0	0	0	0	43.6814
ZA_4175_flag=1_multi=46.0000_len=6346	Viruses	Pisuviricota	Pisoniviricetes	Picornavirales	Picornaviridae	Unclassified	Picornavirus ishikawaense	0	0	0	0	0	0	0	0	0	0	0	0	0	0	0	0	0	0	0	0	154.546
ZA_594_flag=1_multi=20.0000_len=1599	Viruses	Duplornaviricota	Resentoviricetes	Reovirales	Spinareoviridae	Fijivirus	Psammotettix alienus reovirus	0	0	0	0	0	0	0	0	0	0	0	0	0	0	0	0	0	0	0	0	22.2083
ZA_8218_flag=1_multi=5.0000_len=1058	Viruses	Pisuviricota	Pisoniviricetes	Nidovirales	Coronaviridae	Alphacoronavirus	Rhinolophus_bat_coronavirus_HKU32	0	0	0	0	0	0	0	0	0	0	0	0	0	0	0	0	0	0	0	0	2.30703
ZA_832_flag=1_multi=25.0000_len=1528	Viruses	Duplornaviricota	Resentoviricetes	Reovirales	Spinareoviridae	Fijivirus	Psammotettix alienus reovirus	0	0	0	0	0	0	0	0	0	0	0	0	0	0	0	0	0	0	0	0	27.8365
ZA_8554_flag=1_multi=3.0000_len=920	Viruses	Duplornaviricota	Resentoviricetes	Reovirales	Spinareoviridae	Fijivirus	Mal de Rio Cuarto virus	0	0	0	0	0	0	0	0	0	0	0	0	0	0	0	0	0	0	0	0	2.20562
ZA_8568_flag=1_multi=16.0000_len=6512	Viruses	Pisuviricota	Stelpaviricetes	Stellavirales	Astroviridae	Unclassified	Bat astrovirus	0	0	0	0	0	0	0	0	0	0	0	0	0	0	0	0	0	0	0	0	58.563
ZA_9393_flag=1_multi=88.0000_len=3223	Viruses	Kitrinoviricota	Magsaviricetes	Nodamuvirales	Nodaviridae	Unclassified	Army ant associated Nodavirus 1	0	0	0	0	0	0	0	0	0	0	0	0	0	0	0	0	0	0	0	0	179.796
ZA_9854_flag=1_multi=14.0000_len=704	Viruses	Duplornaviricota	Resentoviricetes	Reovirales	Spinareoviridae	Fijivirus	Psammotettix alienus reovirus	0	0	0	0	0	0	0	0	0	0	0	0	0	0	0	0	0	0	0	0	7.04785
