# Supplementary material for: Ecological Factors and Host Community Characteristics as Potential Drivers of Bat RNA Virus Spillover
Source: Biology (Basel). 2026 Apr 12;15(8):609. doi: 10.3390/biology15080609 (PMC13113567; doi:10.3390/biology15080609)
Supplement: Supplementary file 1 [file biology-15-00609-s001.zip › biology-4194965-supplementary/Table S3.xlsx]

## Sheet: Sheet1
Table S3: Candidate Models
	Candidate models：Shannon index of the bat virome	AICc	ΔAICc	weight
	Full model: Shannon ~ Temperature + Precipitation + Family + Sample diversity + Sample size + Relative humidity
1	Shannon ~ Sample diversity + Sample size	16.5	0	0.227
2	Shannon ~ Sample diversity	16.6	0.05	0.222
3	Shannon ~ Sample size	17.8	1.29	0.119
	Candidate models：Evenness index of the bat virome	AICc	ΔAICc	weight
	Full model: Evenness ~ Temperature + Precipitation + Family + Sample diversity + Sample size + Relative humidity
1	Evenness ~ Sample diversity + Sample size	-25.9	0	0.321
2	Evenness ~ Sample diversity	-24.5	1.49	0.152
3	Evenness ~ Sample size	-24.4	1.52	0.15
	Candidate models：Richness index of the bat virome	AICc	ΔAICc	weight
	Full model: Richeness ~ Temperature + Precipitation + Family + Sample diversity + Sample size + Relative humidity
1	Richness ~ Temperature	111.5	0	0.146
2	Richness ~ Relative humidity	112	0.5	0.114
3	Richness ~ Sample diversity	112.2	0.66	0.105
4	Richness ~ Sample size	112.4	0.91	0.093
5	Richness ~ Precipitation	112.6	1.1	0.084
6	Richness ~ Sample diversity + Temperture	113.5	1.97	0.055
	Candidate models：Abundance of the bat virome	AICc	ΔAICc	weight
	Full model: Abundance ~ Temperature + Precipitation + Family + Sample diversity + Sample size + Relative humidity
1	Abundance ~ Sample size	513.9	0	0.334
2	Abundance ~ Sample size + Relative humidity	514	0.02	0.331
