# Supplementary material for: Ecological Factors and Host Community Characteristics as Potential Drivers of Bat RNA Virus Spillover
Source: Biology (Basel). 2026 Apr 12;15(8):609. doi: 10.3390/biology15080609 (PMC13113567; doi:10.3390/biology15080609)
Supplement: Supplementary file 1 [file biology-15-00609-s001.zip › biology-4194965-supplementary/Table S4.xlsx]

## Sheet: Sheet1
Table S4: Summary of model averaged (RI: Relative Importance )
Shannon index of the bat virome
	Estimate	Std. Error	Adjusted SE	z value	Pr(>|z|)	RI
(Intercept)	-0.48	0.112	0.12	3.993	<0.001
Sample size	-0.194	0.117	0.125	1.554	0.12	0.61
Sample diversity	0.24	0.112	0.12	2.004	0.045	0.79
Evenness index of the bat virome
	Estimate	Std. Error	Adjusted SE	z value	Pr(>|z|)	RI
(Intercept)	-1.427	0.109	0.117	12.208	<0.001
Sample size	-0.223	0.111	0.119	1.875	0.061	0.76
Sample diversity	0.234	0.109	0.117	2.008	0.045	0.76
Richness index of the bat virome
	Estimate	Std. Error	Adjusted SE	z value	Pr(>|z|)	RI
(Intercept)	2.567	0.061	0.065	39.725	<0.001
Sample size	0.031	0.063	0.067	0.46	0.646	0.16
Sample diversity	0.047	0.062	0.066	0.714	0.475	0.27
Temperature	-0.068	0.061	0.066	1.038	0.299	0.34
Relative humidity	0.051	0.063	0.067	0.752	0.452	0.19
Precipitation	0.014	0.061	0.066	0.207	0.836	0.14
Abundance of the bat virome
	Estimate	Std. Error	Adjusted SE	z value	Pr(>|z|)	RI
(Intercept)	11.091	0.165	0.177	62.81	<0.001
Sample size	0.487	0.176	0.188	2.596	0.009	1
Relative humidity	-0.291	0.161	0.172	1.69	0.091	0.5
